# Supplementary material for: Development and Psychometric Properties of MisoQuest—A New Self-Report Questionnaire for Misophonia
Source: Int J Environ Res Public Health. 2020 Mar 10;17(5):1797. doi: 10.3390/ijerph17051797 (PMC7084437; doi:10.3390/ijerph17051797)
Supplement: Supplementary file 1 [file ijerph-17-01797-s001.zip]

Archive with 9 entries (5 files):
- ijerph-730303-SI/ijerph-730303/
- ijerph-730303-SI/ijerph-730303/file 1/
- ijerph-730303-SI/ijerph-730303/file 1/raw_data1.csv
- ijerph-730303-SI/ijerph-730303/file 1/raw_data2.csv
- ijerph-730303-SI/ijerph-730303/file 1/raw_data3_stability.csv
- ijerph-730303-SI/ijerph-730303/file 2/
- ijerph-730303-SI/ijerph-730303/file 2/questionnaire_MisoQuest_ENG_PL.doc
- ijerph-730303-SI/ijerph-730303/file 3/
- ijerph-730303-SI/ijerph-730303/file 3/60_items.docx
