# Supplementary material for: Development and Psychometric Properties of MisoQuest—A New Self-Report Questionnaire for Misophonia
Source: Int J Environ Res Public Health. 2020 Mar 10;17(5):1797. doi: 10.3390/ijerph17051797 (PMC7084437; doi:10.3390/ijerph17051797)
Supplement: Supplementary file 1 [file ijerph-17-01797-s001.zip › ijerph-730303-SI/ijerph-730303/file 1/raw_data1.csv]

question1	question2	a1	a2	a3	a4	a5	a6	a7	a8	a9	a10	a11	a12	a13	a14	a15	a16	a17	a18	a19	a20	a21	a22	a23	a24	a25	a26	a27	a28	a29	a30	a31	a32	a33	a34	a35	a36	a37	a38	a39	a40	a41	a42	a43	a44	a45	a46	a47	a48
1	1	1	1	1	1	5	5	1	1	1	1	5	5	2	2	5	3	5	5	5	3	1	2	5	5	5	5	5	5	5	5	5	5	5	3	5	1	1	1	1	5	1	1	4	5	5	1	5	2
1	1	1	5	2	5	2	5	5	2	1	1	1	5	1	5	5	1	5	5	5	1	4	4	5	5	5	5	5	5	5	4	5	5	5	4	5	5	2	5	5	5	5	5	5	5	5	5	5	5
1	1	5	5	3	5	2	2	5	3	2	2	1	5	1	5	5	1	5	5	5	1	5	3	4	4	5	3	5	5	5	2	5	5	5	5	5	2	1	5	5	5	3	5	1	4	5	3	5	5
1	1	4	5	3	5	4	5	5	3	4	3	5	5	4	5	5	1	5	5	5	1	5	5	5	5	5	5	5	5	5	5	5	5	5	5	5	5	4	5	5	5	1	3	5	4	5	5	5	5
1	1	4	5	3	5	4	5	5	3	4	3	5	5	4	5	5	1	5	5	5	1	5	5	5	5	5	5	5	5	5	5	5	5	5	5	5	5	4	5	5	5	1	3	5	4	5	5	5	5
1	1	4	5	4	5	1	5	5	4	1	1	4	5	1	5	3	1	5	5	5	2	5	3	5	5	5	5	5	5	5	5	5	1	5	5	5	1	1	5	5	5	5	5	5	5	5	5	5	5
1	1	3	5	4	5	3	2	5	1	1	1	3	4	1	5	5	1	5	5	5	2	3	1	4	5	3	5	5	5	5	4	5	5	5	3	5	5	2	5	5	5	5	5	5	5	5	5	5	5
1	1	1	5	1	5	5	5	5	1	1	5	5	4	1	3	5	5	5	5	5	2	1	4	5	1	5	5	1	5	5	5	5	5	5	1	5	1	1	5	5	5	5	5	5	5	3	5	5	5
1	1	2	2	1	5	2	4	5	3	1	2	4	4	1	5	5	3	4	4	5	3	5	4	5	5	5	5	5	5	5	5	3	4	2	2	4	5	4	4	5	2	5	4	4	4	5	5	5	5
1	1	1	2	2	3	1	1	3	1	5	1	2	3	1	5	5	2	5	5	5	2	5	5	5	3	4	5	3	5	5	5	5	5	5	4	5	5	4	4	2	3	2	2	5	5	5	5	5	5
0	0	5	5	5	5	4	1	5	5	1	2	5	5	1	5	5	1	5	5	5	1	5	5	5	4	4	5	5	5	5	5	5	5	5	1	5	5	1	3	3	5	5	1	3	1	1	5	3	1
1	1	5	3	2	5	4	5	5	2	2	3	5	5	1	5	5	1	5	5	5	1	5	5	5	5	5	5	5	4	5	5	5	5	4	5	4	2	1	5	5	3	2	4	5	5	5	5	5	5
1	2	2	1	3	4	2	4	5	3	3	2	5	3	2	4	5	3	4	4	4	5	4	3	4	3	2	4	3	4	4	3	4	5	3	2	4	4	1	4	4	4	4	5	4	4	4	4	4	4
1	1	2	5	4	5	4	3	5	4	1	2	5	5	3	5	5	2	4	5	5	2	3	2	4	3	3	5	3	5	5	4	5	5	5	3	5	3	2	5	5	5	4	5	5	5	4	5	5	5
2	2	1	4	3	5	1	2	5	3	1	1	1	2	1	5	5	2	5	5	5	2	1	1	2	1	1	5	1	1	5	3	5	5	5	1	5	1	1	4	4	3	3	2	3	4	4	1	1	1
1	0	1	5	4	5	2	1	5	2	1	1	1	2	1	5	5	1	5	5	5	1	5	4	5	3	5	5	4	5	5	5	5	5	5	4	5	2	1	5	5	2	5	5	5	5	5	3	5	4
1	1	2	3	4	3	1	4	4	4	1	4	5	4	4	2	4	2	5	5	5	5	4	2	4	3	1	4	4	1	5	4	1	4	3	1	4	3	4	5	5	5	5	5	5	3	4	5	1	1
1	2	1	1	2	3	4	4	1	2	1	1	5	2	1	4	5	3	5	5	5	5	5	2	4	2	4	2	2	3	5	3	5	4	5	1	3	2	1	5	4	4	5	3	4	5	5	4	5	5
1	1	5	5	3	5	5	5	5	3	5	5	5	5	5	5	5	1	5	5	5	5	5	5	5	5	5	5	5	5	5	5	5	5	5	5	5	5	4	5	5	5	5	5	5	5	5	5	5	5
1	1	2	5	3	5	3	4	5	3	4	2	5	3	1	4	4	2	5	4	4	2	4	4	4	4	4	4	3	4	4	4	4	5	4	2	5	2	1	4	4	4	4	4	5	4	4	4	4	4
2	1	3	3	5	5	2	2	3	3	4	1	5	4	2	5	5	3	5	4	5	3	4	4	4	3	2	5	5	5	5	4	3	5	5	5	5	3	1	5	3	5	4	2	4	5	5	4	5	4
1	0	1	2	1	1	4	1	1	1	1	1	2	1	4	5	4	2	4	5	5	3	1	1	4	3	2	1	4	1	4	4	2	4	2	1	2	4	1	4	3	2	3	4	3	1	3	2	1	1
0	0	1	1	1	1	2	1	2	1	1	2	1	1	2	1	1	1	1	1	1	1	1	1	1	4	2	1	1	1	1	1	1	1	1	1	1	1	1	1	1	1	1	1	1	3	1	1	1	1
1	1	1	4	1	4	3	4	3	5	1	2	4	4	1	4	4	1	4	4	4	1	1	1	1	1	1	1	3	1	4	1	4	3	2	1	4	1	1	5	5	3	1	1	3	1	2	1	1	4
1	0	2	5	5	5	2	2	5	5	4	1	5	5	3	5	5	1	5	5	5	1	5	5	5	5	5	5	5	5	5	5	5	5	5	5	5	5	5	5	5	5	5	5	5	5	5	5	5	5
1	0	1	5	4	5	1	2	5	2	1	1	1	2	1	5	5	1	5	5	5	1	5	4	5	5	5	5	5	5	5	5	5	5	5	5	4	2	1	5	5	5	5	5	5	4	5	5	5	5
0	0	1	1	1	1	2	1	1	1	1	1	1	1	1	1	1	1	1	1	1	1	1	1	1	1	1	1	1	1	1	1	1	1	1	1	1	1	1	1	1	1	1	1	1	1	1	1	1	1
2	2	1	1	1	3	1	1	2	1	1	1	1	1	1	2	2	2	1	2	4	2	1	1	2	1	1	3	1	1	2	2	1	1	1	1	1	1	1	1	1	1	1	1	1	2	3	2	1	1
0	0	1	5	3	5	5	1	5	1	4	4	5	5	1	5	5	1	5	5	5	1	1	1	3	1	1	5	1	1	5	5	5	1	1	1	5	3	1	1	1	1	1	1	1	1	1	3	2	5
1	1	4	5	3	5	5	5	4	3	1	4	5	5	1	5	5	1	5	5	5	2	2	4	4	2	4	4	2	2	5	4	5	1	1	2	4	4	4	5	4	3	4	4	5	4	4	3	2	2
0	0	3	3	3	3	4	2	2	3	2	2	4	2	2	3	3	4	2	2	3	4	3	2	2	3	3	1	1	1	1	1	2	1	1	1	2	1	1	1	1	2	1	1	1	1	2	1	1	3
1	1	4	5	2	4	5	3	5	3	4	4	5	4	2	4	5	5	5	5	5	2	2	4	3	5	5	3	4	5	5	4	5	5	5	5	5	5	1	5	4	5	5	5	5	5	5	4	5	5
1	1	2	4	4	5	3	3	5	4	2	1	4	4	5	5	5	4	4	5	5	5	4	4	5	4	5	5	5	5	5	5	5	5	5	2	4	1	1	5	5	4	4	5	5	5	5	4	5	5
1	1	5	4	3	5	4	4	5	3	4	2	2	5	2	5	5	1	5	5	5	1	5	5	5	5	5	5	5	4	5	5	5	5	5	4	5	4	2	5	5	5	4	5	5	5	5	5	5	5
1	1	2	2	1	2	3	1	2	1	1	4	2	1	1	2	5	5	4	4	4	3	3	3	2	1	1	2	3	1	5	2	2	1	1	1	1	1	1	1	1	1	2	3	3	1	1	1	1	1
1	1	4	4	4	5	3	4	5	3	2	2	5	3	4	5	5	3	5	5	5	2	5	5	5	4	3	5	5	5	5	5	5	5	5	4	5	3	3	5	5	4	5	5	5	4	4	4	5	5
1	1	2	5	4	5	4	5	5	4	1	2	1	5	5	5	5	1	5	5	5	1	5	5	5	3	5	5	5	5	5	5	5	5	5	1	5	4	1	5	5	5	5	5	5	5	5	5	5	5
0	0	1	1	1	2	2	3	1	1	2	2	1	1	1	2	1	3	1	2	2	4	1	1	1	1	5	1	1	1	1	1	3	2	1	1	1	1	1	2	1	1	1	1	1	1	1	1	1	2
0	0	1	1	1	2	3	1	2	1	1	2	2	2	1	1	1	3	1	1	2	2	2	1	2	2	2	1	1	2	2	1	1	1	1	1	1	1	1	1	1	1	1	1	1	1	4	1	1	2
2	0	1	2	1	1	3	4	3	1	3	1	2	1	1	2	2	3	1	1	1	3	1	1	2	2	3	2	3	1	3	1	1	2	1	1	2	1	1	1	1	1	2	2	3	1	4	1	1	2
2	2	1	1	2	1	3	1	2	4	2	2	1	1	1	2	1	3	1	1	1	5	2	1	1	1	2	2	2	1	1	1	2	2	1	2	1	1	1	1	1	1	2	1	1	3	2	1	1	1
2	0	1	1	1	1	1	4	1	1	1	1	2	1	1	4	1	2	1	4	2	2	1	1	1	2	4	1	4	4	1	1	1	2	1	1	1	2	1	1	1	1	1	1	1	1	3	1	4	1
0	2	1	1	1	2	2	5	2	1	2	2	3	1	2	4	3	2	2	4	3	2	1	1	4	5	4	2	4	4	3	4	3	3	2	2	2	1	1	3	4	3	4	2	3	5	4	1	4	3
1	1	1	2	4	5	5	3	5	2	3	3	2	2	2	4	3	4	2	4	3	5	3	4	3	4	2	2	4	3	2	4	4	3	3	4	2	3	3	2	4	4	3	2	2	3	3	5	4	4
1	1	2	5	2	4	5	4	5	2	2	1	4	4	2	4	4	1	4	4	5	3	4	3	4	4	5	5	5	4	4	5	4	4	5	5	4	5	2	4	5	5	5	5	5	5	5	5	5	2
1	1	4	3	1	5	5	4	5	1	1	1	5	1	1	5	5	5	5	5	5	5	1	1	5	5	5	3	5	5	5	3	5	5	5	5	5	1	1	5	5	5	4	5	5	5	5	3	5	5
1	1	3	5	3	1	1	1	5	4	1	1	5	5	5	4	4	1	5	5	5	4	5	5	5	1	1	5	5	5	5	1	5	5	5	1	5	5	1	5	5	5	5	5	4	3	5	1	3	5
1	2	4	5	5	5	1	3	5	4	1	1	5	4	1	5	5	1	5	5	5	1	5	5	5	3	5	5	5	5	5	5	5	5	4	5	5	2	1	5	5	5	5	5	5	5	5	5	5	5
1	1	1	5	1	2	1	5	5	1	1	1	1	5	2	5	5	2	5	5	5	5	1	1	5	2	5	1	5	5	5	2	5	5	5	1	5	2	4	5	5	5	5	5	5	5	5	2	5	5
1	1	3	4	3	5	1	2	5	2	2	1	3	5	4	5	5	1	5	5	5	2	4	3	5	4	4	4	5	5	5	5	5	5	2	4	3	1	1	4	5	4	4	4	4	4	4	3	5	5
0	0	1	2	2	1	3	3	4	2	1	2	4	2	5	2	4	2	4	4	4	3	4	3	2	3	1	1	4	5	4	4	1	2	1	2	1	1	1	3	1	1	1	2	2	5	5	4	4	4
2	2	4	1	3	3	4	3	2	3	1	3	3	3	3	2	3	4	3	3	4	4	3	3	4	5	4	2	4	3	3	3	4	3	3	3	3	2	2	3	3	3	2	3	3	4	3	2	4	3
2	2	2	4	2	2	2	2	4	2	3	2	1	4	1	2	2	3	4	4	4	4	1	1	1	1	1	4	2	4	4	1	4	4	4	1	4	5	2	4	4	4	4	4	2	4	4	4	4	4
0	0	2	2	2	2	2	3	2	2	1	2	4	2	1	2	4	4	4	3	4	4	2	2	2	3	2	1	2	1	4	1	3	3	2	1	4	1	1	1	3	3	1	3	1	2	1	1	1	1
1	1	5	3	5	5	4	4	5	4	1	2	4	4	1	4	4	1	4	5	5	1	4	1	4	2	1	5	4	4	4	3	5	5	5	4	4	5	1	5	5	5	5	5	5	5	5	4	1	4
2	2	2	1	1	1	4	2	1	1	3	2	2	1	2	5	4	4	2	2	4	5	1	1	4	3	5	5	5	5	2	5	1	3	2	1	1	1	1	4	1	1	4	1	3	5	2	1	5	1
0	0	1	2	1	2	2	1	2	1	1	1	1	1	1	1	1	4	2	1	2	5	1	1	1	2	2	2	2	2	4	1	1	1	1	1	1	1	1	1	1	1	1	1	1	1	1	1	3	1
2	2	1	4	1	1	1	1	5	1	1	1	3	1	1	5	3	4	4	5	3	3	2	1	2	1	2	5	3	1	1	3	5	3	4	1	1	1	1	1	1	1	2	1	1	4	3	5	1	5
1	0	1	1	4	1	1	2	1	4	1	1	1	1	1	1	1	4	1	4	4	5	1	1	1	1	2	1	4	4	1	1	1	1	2	1	1	1	1	2	1	1	4	1	4	1	3	1	2	1
1	1	5	4	3	5	4	4	5	3	2	3	3	4	2	4	3	2	4	3	4	2	1	2	4	3	3	4	3	1	4	2	2	3	3	1	2	4	2	5	4	3	4	4	5	5	5	4	1	3
1	1	3	3	2	2	5	4	3	2	5	5	4	4	4	5	5	2	4	4	4	2	3	3	3	4	4	4	4	4	5	4	4	4	4	4	4	4	3	5	3	4	3	3	4	4	5	4	3	3
1	1	3	1	1	5	2	5	4	1	1	2	4	2	1	5	5	2	5	5	5	3	2	1	2	3	5	5	5	5	5	3	5	5	5	1	4	5	4	5	5	5	5	5	5	5	5	5	5	4
0	0	1	1	1	1	2	1	2	3	1	1	1	1	2	1	1	3	1	1	1	4	2	1	1	1	1	1	1	1	1	1	1	1	1	1	1	1	1	1	1	1	1	1	1	1	1	1	1	1
0	2	1	1	1	1	1	3	1	1	2	1	2	1	2	1	2	4	1	2	2	3	2	1	1	5	2	1	4	1	1	1	1	1	1	1	1	1	1	1	1	1	1	1	2	2	2	1	1	1
2	1	3	2	2	2	5	3	3	3	2	2	2	2	2	2	2	2	3	3	2	3	2	2	4	3	3	2	4	1	2	2	1	1	1	1	2	1	1	1	1	1	1	2	2	4	2	3	2	2
1	2	1	2	4	2	5	5	3	2	2	5	5	2	5	5	4	1	4	2	4	3	5	5	5	3	1	2	1	1	5	4	4	4	2	1	4	1	1	3	1	1	1	2	2	2	1	2	4	5
0	0	1	1	1	1	1	2	1	1	1	1	1	1	1	1	1	4	1	1	1	4	1	1	1	1	1	1	1	1	1	1	1	1	1	1	1	1	1	1	1	1	1	1	1	1	1	1	1	1
0	0	1	1	2	2	2	2	2	1	1	1	3	1	2	2	2	2	2	2	2	3	1	2	2	2	2	2	2	2	2	2	1	1	1	1	2	1	1	1	1	1	1	1	1	2	4	1	1	4
0	0	1	1	1	1	2	2	1	1	1	1	1	1	1	1	1	2	1	1	2	2	1	2	1	1	1	1	1	1	1	1	2	1	1	1	1	1	1	1	2	1	1	1	1	1	5	3	1	1
0	1	2	1	1	1	2	1	1	1	1	1	4	4	2	1	3	4	2	2	2	4	2	1	3	4	4	2	4	4	2	3	4	4	3	2	4	2	1	1	1	1	1	1	1	4	4	1	4	4
2	2	2	1	1	1	2	3	2	2	3	2	4	2	1	4	3	3	3	4	5	3	2	2	3	3	3	1	2	1	3	4	4	3	2	1	2	1	1	3	1	3	3	4	3	4	4	1	1	2
1	1	4	5	5	5	5	3	5	5	5	4	2	5	1	5	2	2	5	5	5	1	5	5	5	5	5	5	3	3	5	5	5	5	4	5	5	1	1	5	5	4	5	5	5	5	5	5	4	5
1	1	1	1	3	5	5	1	4	3	4	1	3	5	1	5	5	5	5	5	5	5	4	4	5	5	5	5	5	5	5	5	5	5	5	5	5	4	1	5	5	5	5	5	5	5	5	5	5	5
1	2	5	3	1	5	2	1	5	2	1	1	5	5	2	5	4	3	4	4	4	3	4	2	4	4	2	1	4	4	5	4	2	3	2	1	3	1	1	5	4	2	2	5	5	2	4	1	4	5
2	0	2	3	4	1	3	2	4	3	2	2	2	2	1	3	3	4	3	2	4	4	1	3	2	2	1	1	2	1	3	1	3	2	1	1	2	2	1	1	1	1	1	1	1	3	2	1	1	2
0	0	2	1	3	1	4	2	5	1	1	4	4	1	1	1	1	4	1	1	2	5	1	1	1	1	1	1	1	1	1	1	1	1	1	1	1	1	1	1	1	1	1	1	1	1	1	1	1	1
2	2	1	1	3	3	3	3	2	1	3	2	2	2	3	5	4	5	4	3	4	4	4	4	3	2	4	5	4	5	3	1	1	1	3	1	3	3	1	1	1	1	1	1	3	1	1	1	1	1
1	1	1	2	2	1	3	2	4	2	2	5	5	1	3	2	4	4	5	4	5	5	3	2	5	5	4	4	4	1	5	4	5	5	3	1	5	3	1	5	4	4	4	3	5	5	5	1	4	4
2	2	4	2	3	2	4	4	4	4	1	2	4	4	2	4	3	4	3	3	4	5	1	1	3	3	4	2	5	2	3	2	3	2	2	2	3	2	2	4	2	2	5	3	3	4	3	3	4	4
0	2	1	1	1	1	4	1	4	1	1	1	1	1	1	1	1	4	1	1	1	4	1	1	1	1	1	1	1	1	1	1	1	1	1	1	1	1	1	1	1	1	1	1	1	1	1	1	1	1
1	1	3	5	4	5	1	2	5	4	1	1	5	4	1	5	5	1	5	5	5	1	4	2	5	4	5	5	4	5	5	5	5	5	2	5	5	1	1	5	5	5	5	5	5	5	4	3	4	5
1	1	1	4	1	3	5	3	4	1	1	1	3	1	1	3	3	4	3	3	3	5	3	3	3	2	3	3	3	4	4	3	3	3	2	2	3	1	1	3	3	3	3	4	3	2	3	2	3	4
0	0	1	1	1	1	1	1	3	1	1	1	1	1	1	1	1	4	2	2	1	4	1	1	1	1	1	1	4	1	3	1	1	1	1	1	1	1	1	1	1	1	1	1	1	1	4	1	4	1
2	2	2	2	3	2	3	3	3	3	5	4	2	2	2	3	3	3	3	3	3	4	2	2	2	2	2	2	2	2	2	2	2	2	2	2	2	2	2	2	2	2	2	2	2	2	2	2	2	4
1	1	1	5	3	4	1	3	5	3	1	1	2	4	1	5	5	1	4	5	5	1	1	1	2	4	4	5	3	3	4	4	5	3	2	1	4	4	1	5	3	3	4	4	5	5	5	2	5	5
1	0	1	3	2	4	2	1	3	2	1	1	3	4	1	4	4	2	4	4	4	3	1	1	4	3	4	4	2	4	5	2	5	5	4	2	5	5	2	5	3	4	4	4	4	3	3	2	4	3
2	2	1	1	1	1	5	4	1	3	1	3	3	3	1	3	4	5	3	3	4	5	2	3	3	4	2	1	1	1	3	2	3	2	1	1	2	1	1	3	2	2	1	1	3	1	1	1	2	1
2	2	1	3	2	1	1	2	4	1	1	1	3	1	1	2	2	3	2	1	3	3	1	1	2	1	1	1	1	3	3	1	1	1	2	1	1	3	1	1	1	1	1	1	1	3	3	2	2	1
1	2	4	3	2	4	2	2	4	3	2	4	4	3	3	3	4	3	4	4	5	4	3	4	4	3	4	4	4	3	4	4	3	3	2	2	3	3	1	4	3	3	4	3	4	3	4	4	4	4
2	2	1	2	1	3	2	4	2	1	1	3	4	2	5	4	4	2	4	4	4	4	5	3	4	2	2	1	1	2	4	1	2	2	1	1	3	1	1	4	4	1	4	2	4	4	5	3	4	4
1	1	2	5	2	5	1	5	5	1	1	4	2	5	4	5	2	1	5	5	5	1	5	4	5	3	5	5	2	5	5	5	5	5	5	1	5	5	3	5	5	5	5	5	5	5	5	3	4	4
1	1	5	5	5	5	2	3	5	3	5	2	5	5	2	5	2	2	5	5	5	2	3	4	4	5	4	2	4	5	5	3	5	4	5	2	5	5	1	5	5	5	5	5	5	5	5	3	5	5
1	1	5	5	5	5	5	4	5	5	1	1	5	5	5	5	5	1	5	5	5	2	5	5	5	5	5	5	5	5	5	5	5	5	5	5	5	5	5	5	5	5	5	5	5	5	5	5	5	5
1	1	2	4	2	5	3	2	5	1	1	1	4	5	3	4	5	4	5	5	5	3	5	4	5	2	4	5	3	4	4	5	4	5	3	2	4	3	3	5	5	4	4	4	5	5	5	5	5	5
2	1	2	1	1	2	2	5	1	1	4	1	4	5	2	5	4	2	4	5	5	2	1	1	2	2	4	1	5	5	4	2	4	1	1	1	1	4	1	4	4	4	4	3	4	2	3	1	5	1
1	1	2	5	5	3	5	1	5	5	1	1	3	5	1	5	5	1	5	5	5	2	1	5	5	3	1	5	2	5	5	4	3	5	2	2	4	3	1	4	2	4	5	5	5	5	5	4	5	4
1	1	2	5	4	4	5	2	5	4	4	3	1	5	2	5	5	2	5	5	5	2	5	4	5	4	5	3	5	5	5	2	5	4	2	2	5	1	1	5	5	5	5	5	5	4	4	4	5	5
0	0	1	1	1	1	1	1	1	1	1	1	1	1	1	1	1	5	1	1	5	5	1	1	1	1	1	1	1	1	5	1	3	1	1	1	1	1	1	1	1	1	1	1	1	1	1	1	1	1
0	0	1	1	2	1	2	3	2	1	1	2	2	1	1	1	2	4	1	2	3	4	1	1	1	1	1	2	1	1	1	1	1	1	1	1	1	1	1	1	1	1	1	1	1	4	3	1	3	1
0	0	1	1	1	1	1	3	4	1	2	1	4	1	1	1	4	5	1	2	2	5	1	1	3	3	1	1	1	1	3	1	1	1	1	1	1	1	1	1	1	1	1	1	1	3	4	1	2	1
2	2	1	2	3	3	3	3	4	3	4	3	3	3	1	3	4	3	3	3	4	4	1	1	2	4	3	3	3	3	4	3	2	2	1	1	3	1	1	1	1	1	1	1	3	3	3	2	2	2
0	0	1	1	1	1	1	1	1	1	1	1	1	1	1	1	1	4	1	1	2	2	1	1	1	2	1	1	1	1	1	1	1	1	1	1	1	1	1	1	1	1	1	1	1	2	1	1	1	1
1	1	1	5	1	5	1	4	5	1	1	1	1	4	1	5	5	1	5	5	5	1	4	2	5	5	5	5	5	5	5	3	5	5	5	1	4	1	1	5	5	5	5	5	5	5	5	5	5	5
1	1	4	3	5	5	5	5	5	1	3	5	5	5	3	4	4	2	5	5	5	1	5	2	5	4	4	5	5	5	5	4	5	5	5	4	4	4	2	5	4	5	5	5	5	5	5	5	5	5
2	2	3	4	1	2	1	5	3	1	3	2	4	1	1	4	2	3	4	4	4	4	1	1	4	4	4	2	4	4	4	3	3	5	5	2	4	5	1	5	1	1	1	1	4	5	5	1	4	4
2	0	1	2	1	1	2	2	4	2	1	2	3	2	2	2	2	3	2	2	3	4	2	2	3	3	3	2	3	2	2	3	2	2	2	2	2	2	2	2	2	2	2	2	1	3	4	3	2	2
1	1	4	5	5	5	4	3	5	5	1	2	5	4	1	5	5	3	5	5	5	3	5	5	5	4	4	4	5	5	5	5	5	5	5	4	5	3	1	5	5	5	5	5	5	5	5	5	5	4
2	1	4	5	1	3	2	5	5	1	1	1	1	1	1	5	2	2	3	5	2	2	2	1	1	4	5	1	5	5	1	4	3	4	2	2	1	1	1	4	5	5	5	2	3	3	4	2	5	2
0	2	2	1	2	1	3	2	4	2	1	2	4	2	1	2	4	4	4	3	2	3	2	2	2	3	2	3	4	1	4	2	2	3	1	1	2	3	1	1	1	1	1	2	2	5	4	1	4	4
1	1	4	1	2	1	3	5	1	2	5	3	4	4	5	3	3	1	3	3	3	1	4	4	4	4	4	4	4	4	4	4	4	4	4	4	4	4	2	5	5	4	5	5	5	5	5	5	5	5
1	1	1	2	3	5	3	4	4	2	2	2	5	4	1	5	5	2	5	5	5	3	2	4	4	3	5	5	4	3	5	5	5	5	3	1	4	1	1	4	1	2	2	1	4	5	5	2	4	3
0	0	2	2	2	2	1	2	2	2	1	1	2	2	1	1	2	4	2	2	2	4	1	1	1	2	1	3	3	2	1	1	1	1	1	1	1	1	1	2	1	1	1	1	1	1	1	1	1	1
0	2	2	2	3	2	2	2	2	1	1	1	3	4	1	3	1	2	3	2	1	2	1	1	2	2	1	1	1	5	4	2	2	3	2	1	1	2	1	2	1	1	2	2	1	1	2	1	1	1
1	1	4	2	3	5	3	1	5	3	1	2	4	3	1	3		3	4	3	4	4	4	4	4	4	4	3	4	4	5	4	4	5	3	3	5	4	3	4	3	3	4	5	4	4	5	4	4	4
1	1	4	5	5	5	3	4	5	4	2	2	5	5	2	5	5	4	5	5	5	4	4	4	5	4	4	5	5	4	5	4	5	5	5	4	5	3	3	5	5	5	5	5	5	5	5	5	5	5
1	1	4	4	5	5	5	2	5	5	5	1	5	5	1	5	5	1	5	5	5	1	4	4	4	1	3	5	5	1	5	4	5	5	5	2	5	5	2	5	1	4	4	4	4	3	4	1	5	1
1	0	1	3	4	4	1	1	5	4	1	1	3	4	1	1	4	1	4	4	4	1	1	1	3	4	4	4	4	2	4	1	3	4	3	2	3	1	1	4	3	4	4	4	3	1	1	1	1	2
2	1	2	1	2	1	2	3	2	1	1	1	2	1	2	1	2	3	2	3	4	3	1	1	2	4	4	3	5	3	3	2	1	3	1	1	1	1	1	2	2	1	1	1	3	4	3	1	3	2
0	2	1	1	1	1	1	4	1	1	1	2	3	1	1	1	1	2	1	1	2	4	1	1	1	1	1	1	1	3	1	1	1	1	2	1	1	1	1	4	1	1	1	1	3	1	1	1	1	1
1	1	4	5	1	5	4	5	5	1	3	3	5	5	2	5	5	1	5	5	5	1	2	2	5	5	5	5	5	5	5	5	5	5	5	5	5	5	5	5	5	5	5	5	5	5	5	5	5	5
2	1	3	1	2	4	4	1	4	3	1	1	4	2	1	3	3	4	3	3	3	5	1	1	1	2	3	1	1	1	4	1	1	1	1	1	3	1	1	4	1	1	1	1	3	1	1	1	1	1
1	2	1	3	2	1	1	1	3	1	1	1	4	1	1	3	3	3	3	3	4	3	1	1	2	1	1	2	2	2	3	3	2	4	2	1	3	1	1	3	1	3	4	2	1	4	4	2	1	4
0	0	1	2	3	5	3	2	3	3	2	2	3	3	2	4	4	2	5	5	5	2	3	3	4	3	3	4	4	2	4	2	3	4	2	1	2	1	1	2	1	1	1	1	1	3	3	3	3	2
0	0	2	1	3	2	2	1	4	1	1	1	2	1	1	1	1	1	1	1	1	1	1	1	1	1	1	1	1	1	1	1	1	1	1	1	1	1	1	1	1	1	1	1	1	1	1	1	1	1
0	1	2	1	3	2	4	4	1	4	2	3	4	4	1	3	5	2	4	5	4	2	2	2	5	5	3	2	4	3	5	2	5	2	2	1	3	1	1	3	2	2	3	4	3	3	4	4	4	5
1	1	1	4	3	3	4	2	4	3	2	2	4	2	1	1	2	3	3	4	4	3	1	1	1	2	1	4	3	1	3	1	4	1	2	1	4	1	1	4	4	4	4	4	4	2	2	3	3	3
1	1	2	2	3	5	3	5	3	3	5	5	4	4	4	4	4	2	4	5	5	2	3	1	4	4	5	1	5	5	5	4	5	4	4	5	5	2	2	4	5	5	4	5	3	5	5	5	5	3
0	1	2	2	2	2	2	2	2	3	3	3	3	2	2	4	4	1	4	4	5	3	4	4	4	5	4	3	4	4	4	3	4	3	3	1	3	2	2	2	1	1	1	1	3	3	3	2	4	2
1	1	5	4	4	3	5	4	3	2	1	2	5	4	1	5	5	2	5	4	4	2	4	1	4	4	5	4	4	5	5	4	4	5	4	3	4	4	1	5	5	5	5	5	5	5	5	4	5	5
1	1	5	4	1	5	4	2	5	1	4	4	1	1	4	1	1	4	1	1	1	4	4	4	1	1	1	1	1	1	1	1	1	1	1	4	1	3	3	1	1	1	1	1	1	1	1	1	1	1
1	2	2	5	4	5	2	4	5	2	1	2	4	4	4	4	4	2	4	4	4	2	4	2	4	4	5	5	4	5	4	4	3	4	4	2	2	3	3	4	3	3	3	3	4	4	4	4	4	2
1	2	1	3	4	4	3	5	5	1	1	1	3	1	1	4	3	1	3	5	5	1	1	1	1	4	5	5	5	2	3	1	2	2	2	1	4	1	1	3	4	2	4	1	4	1	3	1	1	1
1	1	1	5	5	4	1	1	5	4	1	3	4	4	1	4	5	3	5	5	5	2	5	5	5	3	4	4	4	1	5	4	5	5	5	1	5	3	3	4	4	4	4	5	5	4	5	5	5	5
1	1	1	3	4	1	5	5	5	4	2	1	3	4	1	3	3	4	3	3	4	4	2	1		1	4	5	2	1	2	1	3	3	1	1	1	5	1	3	3	1	1	1	5	1	4	4	3	5
1	1	4	5	5	5	5	2	5	2	4	2	4	5	1	4	1	4	2	1	1	5	1	1	1	4	1	5	1	1	5	1	1	1	1	1	1	1	1	1	1	1	1	1	3	1	1	1	1	1
0	1	2	4	3	2	2	2	5	4	2	3	4	3	2	4	2	4	2	2	4	3	1	1	3	3	2	1	1	1	3	3	1	1	1	1	2	1	1	4	1	1	1	4	4	3	2	2	3	1
1	0	1	2	1	1	1	1	4	1	1	1	4	1	3	1	2	4	5	5	5	2	1	2	5	1	1	5	1	1	5	2	5	4	2	1	5	1	1	1	1	1	1	1	1	4	4	5	5	5
1	0	4	4	4	4	2	2	4	3	1	1	4	4	1	4	4	2	4	4	4	2	3	3	3	1	1	2	1	4	4	3	4	4	4	2	3	1	1	3	4	3	5	4	1	3	3	3	3	5
0	2	1	1	1	1	3	1	2	1	1	1	4	1	1	1	2	3	2	1	4	4	1	1	1	1	1	1	1	1	1	2	1	1	1	1	3	1	1	1	1	1	1	1	1	4	4	1	1	3
1	1	4	2	2	4	2	2	4	2	3	2	4	2	1	2	2	4	2	4	2	4	1	1	1	1	2	1	4	2	2	2	1	2	4	1	1	1	1	2	2	2	2	2	2	4	4	1	4	1
1	2	2	2	5	5	2	2	5	5	1	1	5	5	1	5	4	1	5	5	5	1	4	4	5	5	4	5	5	5	5	4	5	5	5	3	4	4	3	5	5	5	5	5	5	4	5	5	5	3
1	1	1	5	3	1	1	2	5	2	1	1	5	1	1	5	5	3	5	5	5	2	5	5	5	3	5	5	5	5	5	5	5	5	5	5	5	3	3	5	2	5	1	3	3	5	5	5	5	5
0	0	2	2	2	3	2	2	4	2	1	2	2	2	1	2	2	4	4	4	4	3	3	3	3	4	2	4	2	2	4	3	2	2	2	2	2	2	1	1	1	1	1	1	1	2	2	1	1	1
1	1	4	5	2	5	2	4	5	3	1	1	5	5	2	5	5	2	5	5	5	4	5	5	5	5	5	3	5	5	5	5	5	5	5	4	5	4	2	5	5	5	4	4	5	5	5	2	5	5
1	1	5	5	1	5	5	5	5	1	4	1	5	4	4	5	5	2	5	5	5	1	5	5	5	5	3	2	5	5	5	5	5	5	5	5	5	1	1	5	5	5	5	5	5	4	4	4	5	5
2	0	4	2	2	2	2	4	2	2	2	4	2	2	2	4	4	4	4	4	4	4	2	2	2	4	2	4	4	2	4	4	2	4	3	2	4	3	3	2	2	2	2	2	3	4	4	2	3	2
0	0	2	4	1	1	1	2	1	1	2	2	4	2	1	3	4	4	3	3	3	5	1	1	3	3	2	1	3	1	4	2	1	1	1	1	4	4	1	2	1	1	1	2	1	1	2	1	4	1
1	0	4	5	3	5	3	2	5	4	3	2	5	5	4	5	5	1	5	5	5	3	5	3	4	5	5	4	4	5	5	4	3	4	4	5	4	2	2	5	3	3	3	4	4	5	5	3	4	5
1	2	1	4	3	2	1	2	4	3	1	1	2	2	1	1	5	1	5	5	5	2	1	1	3	1	2	1	1	2	5	1	4	5	4	1	3	4	1	5	5	5	5	5	5	4	4	1	1	4
0	2	4	5	4	2	4	5	5	4	4	5	5	2	4	3	3	5	2	2	2	5	1	1	1	2	2	2	2	5	5	1	5	2	1	1	4	3	3	3	3	1	1	1	1	4	1	4	1	5
1	1	3	4	3	4	3	5	5	4	3	3	5	4	4	4	5	4	5	4	5	4	4	4	4	3	4	4	4	5	5	4	5	4	4	3	5	5	5	5	5	4	5	4	5	3	4	3	4	5
1	1	2	2	3	5	4	3	4	3	2	4	4	4	2	4	4	3	5	5	5	3	1	1	3	4	4	4	4	4	5	3	5	5	5	2	4	2	2	3	2	3	3	4	3	4	3	2	5	5
1	1	5	5	4	5	2	2	5	4	1	2	5	5	3	4	5	3	5	5	5	2	4	4	5	4	4	3	4	4	4	4	4	5	4	1	4	3	1	5	5	4	3	4	4	4	4	4	4	3
0	0	1	1	1	1	1	1	2	1	1	1	4	1	1	1	4	5	4	4	4	4	1	1	1	1	1	3	1	1	4	1	3	3	1	1	3	1	1	1	1	1	1	1	1	1	1	1	3	1
1	1	2	2	3	2	4	4	2	2	4	3	4	3	3	4	4	3	4	5	5	4	2	3	4	5	5	4	5	5	3	4	5	5	5	5	3	3	2	4	5	5	5	5	4	4	4	3	5	5
2	1	1	3	4	1	1	5	4	3	1	2	4	4	1	3	5	1	5	5	5	2	3	3	4	2	3	4	3	4	4	4	4	4	3	4	3	3	2	5	4	2	4	4	4	2	2	3	3	2
2	1	1	3	4	1	1	5	4	3	1	2	4	4	1	3	5	1	5	5	5	2	3	3	4	2	3	4	3	4	4	4	4	4	3	4	3	3	2	5	4	2	4	4	4	2	2	3	3	2
0	1	1	1	1	1	4	1	1	2	1	2	4	1	1	2	2	4	2	4	4	4	2	2	4	2	4	4	4	1	4	1	2	4	2	1	2	2	2	1	1	1	1	1	1	2	2	1	4	2
1	1	3	2	3	4	4	4	4	4	4	4	5	4	3	5	3	3	5	4	5	3	4	3	4	4	5	4	4	4	4	3	4	5	5	3	4	2	2	4	5	4	4	5	5	4	4	4	5	5
1	1	4	3	2	3	4	5	4	2	5	4	5	2	1	5	5	2	5	5	5	2	4	5	5	5	5	4	5	5	5	5	5	5	5	3	5	5	1	5	5	5	5	5	5	5	5	3	5	5
2	0	1	2	4	2	1	1	4	4	1	1	2	3	1	1	2	4	1	1	4	4	1	1	1	1	1	2	3	2	2	2	4	4	1	1	1	1	1	3	1	1	2	1	2	1	1	1	1	1
1	1	1	5	1	5	1	2	5	1	1	1	4	3	1	5	4	2	5	4	4	2	5	4	5	5	5	5	5	5	5	5	5	5	5	5	5	5	3	5	5	5	5	5	5	5	5	3	5	4
1	1	4	4	4	5	5	4	5	4	1	1	4	5	2	5	5	2	5	5	5	3	5	5	5	5	5	1	4	5	5	5	5	4	4	2	5	5	2	5	5	5	5	5	4	5	5	3	5	5
0	0	1	1	1	1	3	1	3	1	1	1	1	1	1	1	1	1	1	1	1	1	1	1	1	1	1	1	1	1	1	1	1	1	1	1	1	1	1	1	1	1	1	1	1	1	1	1	1	1
1	0	1	5	1	4	2	1	5	1	1	1	5	1	1	4	4	2	4	4	5	1	5	3	5	4	3	5	4	1	4	5	5	5	2	1	5	5	1	2	1	5	5	5	1	2	5	1	3	1
1	1	3	5	2	5	4	3	5	2	3	2	2	2	2	5	5	2	5	5	5	2	2	2	3	4	3	2	2	2	5	3	5	5	5	2	5	4	2	5	2	4	2	3	4	4	5	5	4	3
0	0	2	1	3	1	2	2	1	3	1	1	4	2	1	1	1	4	1	4	4	2	1	1	2	4	1	1	3	2	4	2	2	2	2	1	1	3	3	3	1	1	1	1	1	3	1	1	1	1
2	2	2	2	1	1	2	2	2	1	1	1	1	1	1	1	1	2	1	1	1	1	1	1	1	1	1	1	1	1	2	1	1	1	1	1	1	2	1	1	1	1	1	1	1	1	1	1	1	1
2	1	4	2	3	3	5	5	4	1	3	5	5	3	2	5	5	1	5	5	5	1	3	3	3	4	5	2	4	5	5	2	5	5	5	5	5	3	1	5	3	5	5	5	5	5	5	4	5	5
2	1	3	4	1	1	1	4	3	1	1	1	4	1	1	2	2	4	4	3	4	4	2	2	4	4	4	2	4	4	4	2	2	2	1	2	3	1	1	3	3	4	4	3	4	2	2	1	3	1
0	0	1	1	1	1	1	1	1	1	1	1	1	1	1	1	1	5	1	1	1	5	1	1	2	1	1	1	1	1	1	1	1	1	1	1	1	1	1	1	1	1	1	1	1	2	2	1	1	1
1	1	1	1	2	1	1	4	1	1	2	2	4	4	2	4	5	1	5	5	5	2	5	4	5	3	5	5	5	4	5	5	5	5	5	2	4	5	2	3	2	4	2	4	3	4	2	2	5	2
0	0	1	1	1	1	1	5	1	1	1	1	5	1	1	1	1	5	1	1	5	5	1	1	1	1	1	1	1	1	1	1	1	1	1	1	1	1	1	1	1	1	1	1	1	2	4	1	3	1
2	0	1	2	2	1	3	3	4	3	1	2	3	1	1	2	2	3	3	2	2	4	1	1	1	3	3	1	3	3	2	2	1	3	1	1	1	1	1	1	1	1	2	2	1	3	1	1	1	3
0	0	2	2	1	1	1	1	3	1	1	1	1	1	1	1	1	1	1	1	2	2	1	1	1	1	1	1	1	1	1	1	1	1	1	1	1	1	1	1	1	1	1	1	1	1	1	1	1	1
1	1	3	4	3	4	4	3	5	3	2	4	5	3	1	3	5	5	3	2	5	4	4	4	5	3	5	5	4	4	4	4	5	5	5	1	4	4	1	5	5	4	5	5	5	3	3	1	1	3
1	1	2	1	1	1	1	3	1	1	3	2	5	1	2	5	3	4	4	4	1	5	1	1	5	2	1	3	4	4	3	2	5	5	5	1	4	1	1	4	1	4	2	1	4	4	5	1	5	1
0	1	2	5	3	5	2	5	5	2	2	1	2	1	1	5	5	1	5	5	5	1	5	4	5	2	5	5	5	5	4	5	4	4	3	3	3	1	1	5	4	4	5	4	5	5	5	5	5	5
1	1	4	5	3	5	4	2	5	2	2	2	5	3	3	5	5	3	5	5	5	3	4	4	5	3	4	5	4	4	5	4	2	3	2	2	3	4	3	4	2	2	3	3	4	5	4	3	4	4
0	0	1	1	4	4	1	1	4	2	4	2	4	4	1	2	2	4	2	2	2	4	1	1	4	1	3	2	2	4	4	2	1	1	1	1	1	1	1	1	1	1	1	1	1	1	4	1	5	1
1	1	3	4	3	3	4	5	5	3	4	4	3	2	5	4	5	2	5	5	5	3	4	3	4	3	3	4	4	5	5	3	4	5	4	3	2	2	2	4	2	4	2	2	2	3	5	4	5	3
1	1	4	5	4	3	4	3	5	4	2	2	5	3	3	5	5	5	5	5	5	5	5	4	5	5	3	3	5	4	4	4	5	5	5	1	5	5	4	5	5	5	5	2	5	5	5	4	5	5
1	1	2	2	2	4	5	5	3	3	5	4	5	5	4	4	4	5	2	5	5	5	4	4	4	4	5	5	5	4	5	5	5	5	5	2	5	4	2	5	5	5	5	5	5	5	5	5	5	5
1	2	3	3	1	3	2	5	3	2	4	1	4	4	5	5	5	1	5	5	5	1	4	2	4	4	4	2	5	4	5	4	4	3	2	1	3	1	1	4	1	1	1	1	5	2	4	2	5	5
1	1	2	5	2	5	5	5	5	2	4	2	5	5	4	5	5	1	5	5	5	1	5	4	5	5	5	1	5	5	5	5	5	5	5	2	5	4	1	5	5	5	5	5	5	5	5	5	5	5
1	1	1	4	3	4	3	3	5	4	1	2	3	3	1	4	3	4	2	3	5	5	4	2	3	3	4	1	4	1	3	3	4	4	3	2	2	4	1	5	2	1	1	2	4	4	5	5	4	4
1	1	3	5	2	2	4	4	5	2	3	3	5	2	4	5	5	2	5	5	5	2	4	4	4	4	4	3	5	5	5	4	5	5	2	4	2	2	2	4	2	4	4	5	4	4	4	4	5	5
0	0	1	2	2	2	2	2	2	2	2	2	3	2	1	2	2	4	2	2	2	4	2	2	2	2	1	2	2	2	2	2	2	2	1	1	1	2	2	1	2	1	1	1	2	3	2	2	3	2
0	0	1	1	1	1	1	1	2	1	1	1	2	1	1	1	1	1	1	1	1	5	1	1	1	1	1	1	1	1	1	1	1	1	1	1	1	1	1	1	1	1	1	1	1	1	1	1	1	1
1	1	4	4	3	4	3	4	5	3	3	3	5	3	4	4	5	3	4	4	4	2	2	2	4	4	4	5	4	4	5	4	5	5	4	2	4	2	2	5	5	5	5	5	4	3	4	4	4	3
1	2	2	3	2	4	5	4	4	2	4	4	4	5	2	4	3	2	4	4	4	3	4	4	3	4	4	4	4	2	4	3	4	4	4	2	4	2	3	4	2	3	4	4	4	4	4	4	4	4
1	1	2	5	3	5	1	4	5	2	2	2	1	5	2	5	5	2	5	5	5	1	1	5	5	5	5	1	1	5	5	5	5	5	5	1	5	3	1	5	5	5	5	5	5	5	5	1	5	5
0	0	2	2	4	2	3	4	3	3	2	2	3	3	2	2	3	4	3	2	2	4	1	1	2	4	4	2	4	3	2	2	1	2	1	1	2	1	1	2	2	2	2	2	1	3	3	1	3	2
0	0	1	1	1	2	1		1	1	2	1	2	1	1	1	1	4	1	2	2	3	1	1	1	4	1	1	1	4	3	1	1	1	1	1	1	1	1	4	1	1	1	1	1	4	1	1	3	1
0	0	1	2	1	2	2	2	2	1	1	1	3	2	1	1	1	4	1	2	2	5	1	1	1	1	1	3	2	1	2	1	1	2	1	1	1	1	1	1	1	1	1	1	4	1	1	1	1	1
1	1	3	5	4	5	4	3	5	5	2	2	5	5	3	5	5	2	5	5	5	2	5	5	5	5	5	5	5	5	5	5	5	5	4	4	5	4	1	3	4	4	5	5	5	5	5	5	5	5
2	1	2	4	4	5	5	5	4	3	2	2	5	5	2	4	3	2	2	2	4	4	2	2	3	3	3	4	4	4	4	2	2	4	1	2	2	2	2	4	2	2	4	4	4	2	2	5	4	3
1	1	5	5	5	5	3	3	5	5	1	1	5	5	1	5	5	3	5	5	5	1	5	5	5	3	1	5	5	5	5	5	5	5	5	1	5	5	5	5	5	5	5	5	5	5	5	5	5	5
1	1	2	5	1	5	5	1	5	1	2	2	4	5	1	5	5	2	5	5	5	4	5	5	5	2	5	5	5	5	5	4	5	5	5	1	5	2	2	5	4	4	5	5	5	4	5	4	5	5
1	1	5	5	1	5	5	5	5	1	1	1	5	5	1	5	5	2	5	5	5	1	5	5	5	5	5	5	5	5	5	5	5	5	5	5	5	5	1	5	5	5	5	5	5	5	5	5	5	5
1	1	1	5	1	5	1	1	5	1	1	1	1	5	1	5	5	3	5	5	5	3	5	5	5	5	5	5	2	5	5	5	5	5	5	4	5	5	1	5	4	4	5	5	5	4	5	4	5	5
1	1	1	3	4	5	2	4	4	4	2	2	5	4	1	5	3	2	4	5	5	2	2	1	4	3	4	5	4	3	3	2	4	4	4	3	2	3	3	5	4	3	3	4	3	4	4	4	4	4
1	1	5	5	5	5	4	3	5	5	4	2	5	5	1	5	5	1	5	5	5	2	5	5	5	5	4	5	3	5	5	5	5	5	5	3	5	5	1	5	5	4	5	5	5	5	5	5	5	5
2	0	1	1	1	1	3	2	1	1	1	1	1	1	2	1	3	3	2	1	1	3	1	1	1	1	1	1	1	1	2	1	2	1	1	1	1	1	1	1	1	1	1	1	1	1	1	1	1	1
0	0	5	1	1	1	1	1	1	1	1	1	1	1	1	1	1	1	1	1	1	1	1	1	1	1	1	1	1	1	1	1	1	1	1	1	1	1	1	1	1	1	1	1	1	1	1	1	1	1
0	0	2	3	4	2	1	2	4	4	1	1	4	2	1	2	2	4	2	3	4	4	2	2	2	3	1	4	2	3	4	1	2	2	1	1	2	1	1	2	1	1	1	1	2	2	2	1	2	1
1	1	1	1	2	5	2	1	5	1	1	3	4	5	2	5	5	1	5	5	5	1	1	3	4	3	5	5	1	5	5	4	5	5	5	5	5	5	1	5	4	5	4	5	4	5	5	5	5	5
0	2	4	5	4	5	5	4	5	3	2	3	5	5	4	4	5	3	5	5	5	3	3	3	3	4	4	5	5	4	5	4	4	5	4	2	4	5	3	4	3	4	4	4	4	4	4	4	3	4
0	0	1	1	1	2	2	1	1	1	1	1	4	1	1	2	4	5	1	1	3	5	1	1	1	1	1	1	1	1	1	1	1	1	1	1	1	1	1	1	1		1	1	1	1	2		1	1
0	0	2	3	3	3	2	2	3	2	2	2	1	2	1	1	2	3	2	2	3	2	2	1	2	2	1	2	1	1	1	2	1	1	1	1	1	2	1	1	1	1	1	1	1	2	2	2	2	2
1	0	1	1	4	1	3	1	4	1	1	1	4	1	3	4	4	5	2	3	4	5	3	3	3	3	2	1	3	1	4	1	4	5	4	1	3	1	1	3	3	3	3	3	1	3	3	4	4	4
2	0	1	2	4	1	1	3	4	3	1	1	4	3	1	3	3	2	4	4	4	2	1	4	3	2	1	4	2	2	4	2	2	2	3	1	2	1	1	2	2	1	1	1	2	1	3	2	3	4
0	0	1	3	2	3	3	1	4	2	1	2	3	2	2	2	2	4	3	3	2	4	2	1	2	1	2	3	2	1	2	2	2	2	1	1	1	2	3	3	2	1	1	1	3	4	4	1	2	2
1	1	4	5	4	5	1	2	5	2	1	1	1	5	1	5	5	1	5	5	5	3	5	5	5	4	3	3	5	4	5	5	5	5	5	3	5	3	1	5	5	5	5	5	5	5	5	5	5	5
1	1	2	5	4	1	2	3	5	4	4	2	5	5	1	5	4	1	5	5	5	3	5	5	5	1	3	5	5	5	5	4	5	5	1	1	3	1	1	5	1	1	5	5	5	5	5	1	5	3
1	2	2	2	1	2	4	5	2	1	2	5	5	1	1	5	5	1	5	5	5	1	4	5	5	4	4	5	4	5	5	4	5	5	4	4	5	2	2	5	1	5	2	2	5	5	5	1	5	4
1	1	5	4	4	3	1	4	5	4	1	1	1	5	1	4	5	1	5	5	5	1	5	5	5	5	5	2	5	5	5	3	5	4	4	2	4	4	1	2	4	4	4	5	4	5	4	1	4	4
1	1	1	1	1	3	1	4	1	1	1	4	3	1	1	5	4	1	5	4	5	1	1	1	4	2	1	1	3	2	5	2	2	3	1	1	4	1	1	3	1	1	1	1	4	1	1	1	1	1
1	1	4	2	1	5	5	4	5	1	5	5	5	5	4	5	5	1	5	5	5	1	5	5	5	5	5	5	5	5	5	5	5	5	4	4	5	1	1	5	3	4	4	5	5	5	5	5	5	5
1	2	1	4	5	4	5	4	5	3	5	2	5	5	1	5	4	2	4	5	5	1	3	4	3	2	4	4	1	2	4	1	3	2	1	1	1	3	1	3	1	1	3	2	2	3	2	1	4	5
0	0	2	1	1	2	3	2	1	1	2	2	3	1	2	3	3	2	2	2	2	2	1	1	1	1	2	2	2	2	2	2	2	1	1	1	1	1	1	1	1	1	1	1	1	1	1	1	1	1
1	2	1	1	1	4	3	1	2	1	1	2	4	2	1	4	3	4	2	2	4	4	1	1	4	2	1	1	2	4	4	4	3	4	1	3	2	1	1	3	2	1	1	3	2	2	3	1	1	1
1	1	1	1	1	4	4	5	1	1	3	5	5	2	4	4	4	2	5	5	5	2	4	4	4	3	3	4	5	3	5	3	3	3	2	1	3	2	2	5	3	2	2	2	5	4	5	3	5	3
2	1	1	1	1	4	1	4	4	1	3	4	5	2	2	4	4	3	5	4	5	4	3	3	4	4	4	2	4	4	5	2	4	5	4	2	4	2	1	5	5		5	5	4	5	2	2	4	2
1	1	3	4	4	5	5	4	5	5	4	4	5	4	2	4	5	4	4	4	4	3	4	4	5	4	3	5	5	4	5	4	4	4	4	2	4	4	3	4	5	5	5	5	5	5	5	5	5	5
1	1	3	4	1	4	5	4	4	1	2	3	4	2	2	4	3	2	4	4	4	2	2	2	4	3	4	4	3	4	5	3	4	4	3	3	4	4	2	4	4	2	3	3	4	3	3	3	4	4
1	1	1	4	1	1	3	5	3	5	4	1	5	5	5	4	4	5	4	3	4	5	1	1	1	1	1	1	4	4	2	2	4	4	5	1	3	1	1	3	1	3	1	2	2	3	5	2	4	2
1	1	5	5	4	5	5	5	5	4	5	3	5	5	4	5	5	4	5	5	5	4	5	5	5	5	5	1	5	5	5	3	5	5	5	4	5	2	1	5	5	5	5	5	5	5	5	5	5	5
1	1	5	4	4	4	4	5	5	3	4	2	5	4	1	5	5	1	5	5	5	1	4	1	3	5	5	2	2	4	5	2	5	5	5	5	5	1	1	5	3	5	5	5	5	4	5	2	4	5
0	0	2	4	4	4	2	2	3	2	1	1	2	1	1	2	2	4	2	2	2	4	2	2	2	2	2	3	2	3	4	3	2	2	1	1	1	2	1	1	1	1	2	2	3	2	3	2	2	2
1	2	1	5	3	3	1	1	5	3	3	1	4	3	4	4	5	2	5	5	5	3	1	2	3	2	2	5	1	3	5	3	5	2	4	1	5	1	1	4	4	4	3	5	5	2	3	1	2	1
2	0	2	3	4	1	3	2	4	4	2	3	4	4	1	3	3	4	2	2	3	4	2	2	2	3	3	4	2	3	4	3	4	4	3	2	4	4	4	3	2	2	3	2	2	2	2	2	4	4
0	0	1	1	1	2	1	1	2	1	2	1	1	1	1	1	1	1	1	1	1	1	1	1	1	1	1	1	1	1	1	1	1	1	1	1	1	1	1	1	1	2	1	1	1	1	1	1	1	1
0	0	2	2	4	4	2	4	2	2	1	2	4	2	2	4	2	4	2	4	2	4	2	1	1	1	1	5	1	1	1	1	1	1	1	1	1	1	1	1	1	1	1	1	1	1	1	1	4	1
1	1	2	5	5	5	3	4	5	4	2	4	5	5	1	5	5	2	5	5	5	2	3	3	5	4	5	5	4	1	5	5	5	5	5	3	5	5	5	5	5	5	4	5	3	5	5	5	5	5
0	1	1	1	4	3	1	1	5	3	2	1	1	3	1	1	1	3	1	1	1	4	1	1	1	1	1	1	4	1	1	1	1	1	1	1	1	1	1	3	1	1	1	1	5	1	2	2	1	4
1	1	4	5	5	3	4	2	5	4	2	2	4	3	2	5	5	4	5	5	5	3	4	2	4	4	5	5	2	2	5	4	4	5	5	1	4	2	1	4	3	4	5	5	4	4	4	4	5	3
1	1	2	5	5	5	3	3	5	5	2	1	2	5	1	5	5	1	5	5	5	1	4	4	5	4	2	2	4	5	5	5	5	5	4	2	5	1	1	5	5	4	5	5	5	4	5	5	5	5
2	2	1	3	3	4	2	3	3	2	2	3	3	3	3	3	4	4	2	2	2	4	2	2	2	2	2	4	2	2	4	2	2	2	2	2	2	2	2	2	2	1	1	1	1	4	4	3	4	3
1	1	5	5	1	5	5	4	5	1	4	4	2	5	3	5	5	2	5	5	5	2	5	4	4	5	5	5	5	5	5	3	5	4	4	5	5	4	1	5	4	4	3	4	4	4	4	5	5	4
1	1	2	4	4	5	2	2	5	3	1	1	4	3	2	5	5	4	5	5	4	5	4	4	4	5	5	3	5	5	5	5	4	5	3	3	4	2	1	4	4	4	4	4	3	4	4	3	5	5
0	0	2	2	1	1	2	4	3	1	2	1	4	4	1	3	3	4	2	2	3	3	1	2	2	1	1	4	2	1	3	2	3	2	2	1	2	1	1	1	1	1	1	1	4	3	1	3	3	1
1	1	2	4	2	1	4	1	5	1	2	2	4	1	1	1	4	3	4	4	4	4	2	4	3	4	4	4	2	2	4	3	4	4	2	2	3	1	1	4	1	1	2	2	3	5	3	4	2	4
2	1	4	2	2	2	4	5	4	2	2	2	4	2	2	4	4	4	4	4	4	4	4	4	5	4	4	2	4	4	4	4	4	4	4	3	4	3	3	4	4	4	4	4	4	4	4	3	4	5
1	1	3	4	1	1	1	2	4	1	1	1	4	1	1	4	4	1	4	4	4	1	1	1	1	1	1	3	1	1	4	1	1	3	1	1	1	1	1	3	1	3	3	3	1	1	1	1	1	1
0	0	1	1	1	1	2	4	2	1	1	1	4	2	1	3	3	4	4	3	2	4	1	1	1	3	2	1	1	1	3	1	1	1	1	1	1	2	1	3	1	1	2	2	4	3	4	4	4	1
1	1	4	2	3	5	4	5	5	3	2	3	5	3	1	5	5	1	5	5	5	1	5	5	5	5	5	3	5	3	5	5	5	5	5	2	5	1	1	5	3	5	3	4	5	5	5	5	5	2
0	2	2	2	4	3	3	2	4	3	3	3	3	2	1	2	2	4	2	2	3	4	1	1	1	1	1	4	2	1	2	1	2	2	3	1	3	1	1	1	1	1	1	1	2	4	4	4	3	3
1	2	3	4	3	2	3	2	5	3	2	2	4	4	2	3	4	3	4	4	4	2	2	2	4	3	2	4	2	4	4	4	5	5	5	2	3	3	2	4	2	2	4	4	5	4	4	5	4	4
0	0	1	3	1	1	2	2	3	1	1	1	1	1	1	1	1	4	1	2	4	4	2	1	2	1	4	1	3	1	1	2	1	1	1	1	1	1	1	1	1	1	1	1	1	2	3	1	1	1
0	0	1	2	2	4	3	3	1	2	1	1	1	4	3	3	4	4	3	3	3	2	3	3	3	3	4	4	3	1	3	2	3	3	3	1	1	2	1	1	1	1	1	1	1	4	3	4	3	4
1	1	1	3	1	1	2	4	4	2	1	4	4	4	1	4	5	3	4	5	4	4	4	2	2	4	4	5	5	4	4	4	4	4	4	3	3	5	1	4	4	3	4	4	4	5	5	5	5	5
2	0	2	1	1	1	3	4	1	2	1	1	3	1	1	4	4	2	4	3	4	1	1	1	1	1	1	2	4	2	4	2	2	1	1	1	4	1	1	1	1	1	1	1	1	4	1	1	4	1
2	2	1	4	3	4	1	3	5	3	1	2	5	3	2	4	4	1	5	5	5	1	3	3	4	3	2	2	3	4	5	4	5	4	4	1	5	3	1	4	2	4	4	4	2	4	4	3	5	3
1	1	2	5	1	5	4	1	5	1	1	1	3	1	1	5	5	3	5	5	5	5	5	5	1	3	5	5	5	1	5	2	5	5	5	1	5	3	1	3	1	1	5	5	5	5	5	5	5	5
1	1	5	3	4	5	2	2	5	3	1	1	3	5	1	5	5	2	5	5	4	2	3	4	5	5	4	4	3	5	5	5	5	5	5	5	5	5	1	5	5	5	5	5	1	5	5	5	5	5
1	0	2	5	4	5	2	3	5	3	1	1	5	5	1	5	4	3	5	5	5	3	4	2	4	3	2	5	4	4	5	4	4	4	4	3	4	2	2	4	3	4	4	4	3	4	3	2	4	4
0	0	2	3	2	2	2	2	4	2	3	2	2	2	2	2	2	3	2	2	2	2	1	1	2	2	2	2	2	2	2	2	2	1	1	1	1	1	1	1	1	1	1	1	1	3	2	2	2	2
1	2	2	5	3	2	1	1	5	3	1	2	4	3	1	4	4	4	4	4	4	3	1	1	1	4	4	1	4	4	4	1	2	4	2	1	1	1	1	3	3	1	3	3	1	5	4	2	4	4
1	1	5	5	5	5	5	3	5	5	4	4	1	5	4	5	5	1	5	5	5	1	5	5	5	5	5	2	5	5	5	4	5	5	5	5	5	5	2	5	5	5	3	3	4	5	5	5	5	5
0	0	1	1	1	4	2	3	1	2	2	1	5	4	1	1	3	5	4	3	2	5	1	1	1	1	1	1	1	1	1	1	1	1	1	1	1	1	1	1	1	1	1	1	1	1	1	1	1	1
0	0	1	1	1	2	2	3	3	3	2	2	4	3	3	3	2	4	2	2	3	1	1	1	1	1	1	1	1	1	1	1	1	1	1	1	1	1	1	1	1	1	1	1	1	1	1	1	1	1
1	1	4	4	1	5	3	5	3	1	4	4	5	5	5	5	5	1	5	5	5	2	5	5	5	5	5	1	5	5	5	5	5	5	4	2	5	1	1	5	1	3	4	4	5	5	5	5	5	5
1	1	5	5	1	5	5	5	5	1	4	4	1	1	1	5	5	1	5	5	5	1	5	5	5	5	5	5	5	5	5	5	5	3	5	4	5	1	1	5	5	5	5	5	3	5	5	5	5	5
1	1	3	3	4	2	4	4	4	4	5	3	3	4	4	4	3	3	3	2	2	4	2	2	3	4	4	1	4	2	3	2	2	3	1	1	1	2	1	4	2	3	2	2	4	4	5	2	3	4
2	2	4	4	5	4	4	3	5	4	2	4	5	5	1	4	4	5	5	5	5	5	4	4	5	4	5	4	4	3	4	5	5	5	3	1	4	2	2	4	4	5	5	5	4	4	4	4	5	5
2	1	4	1	1	2	4	4	1	1	2	1	5	1	1	5	5	2	5	3	5	2	4	4	2	3	2	1	4	3	4	3	3	2	2	1	5	1	1	5	4	3	5	5	5	4	5	2	5	5
2	0	1	1	1	1	1	1	1	1	1	2	2	1	1	1	1	2	3	2	2	4	1	1	1	1	1	1	1	1	1	1	2	1	1	1	2	3	1	2	1	1	1	1	1	2	3	1	2	1
1	1	1	4	4	2	1	2	4	3	1	1	4	4	1	4	3	4	4	4	4	3	4	2	4	2	1	2	3	2	2	2	2	1	1	1	1	2	1	1	1	1	1	2	2	3	4	2	1	1
1	1	5	5	4	5	5	4	5	4	5	5	5	5	4	5	5	3	4	5	5	3	4	5	5	4	3	4	5	5	5	5	5	5	5	4	5	4	3	5	5	5	5	5	5	4	5	5	5	5
2	2	3	2	4	5	3	1	2	5	4	3	2	3	5	2	5	5	5	5	5	5	1	1	1	1	1	5	1	1	5	3	4	3	3	1	5	3	1	3	3	2	2	2	2	3	2	4	3	2
1	1	4	5	1	5	2	3	5	2	1	2	4	4	2	5	5	1	5	5	5	1	2	5	5	3	4	5	5	2	5	5	5	5	5	1	5	5	5	5	5	5	5	5	5	5	5	5	5	5
1	1	3	1	5	1	5	1	5	5	1	1	5	5	1	5	5	5	5	5	5	5	4	4	2	5	5	5	5	5	5	5	5	5	5	5	5	5	4	5	5	5	5	5	5	5	5	1	5	5
1	1	3	2	1	1	4	5	1	1	5	3	5	1	1	4	4	2	4	4	5	3	1	1	1	1	1	1	1	4	4	1	4	2	3	1	4	1	1	4	2	2	1	1	2	3	2	2	2	1
1	1	1	2	1	2	1	4	4	1	3	3	4	2	2	5	4	1	5	5	5	3	2	2	5	5	5	4	5	4	4	4	4	5	2	1	4	1	1	5	4	5	5	4	5	5	5	2	3	2
1	0	1	4	5	4	1	1	5	1	1	1	3	3	4	3	3	5	3	1	1	5	1	1	1	1	1	5	1	1	4	1	1	1	1	1	1	1	1	5	3	1	4	1	3	4	5	1	5	5
1	1	1	4	4	3	5	4	3	2	2	2	4	4	1	4	2	2	3	3	3	2	4	3	4	3	4	4	4	4	4	4	5	5	5	1	3	3	3	4	2	2	4	4	3	4	4	2	5	3
2	2	1	3	3	3	1	4	3	3	2	2	4	4	4	3	4	5	5	5	5	4	2	2	4	3	3	1	4	1	5	2	4	2	2	1	4	3	3	4	2	2	3	4	4	4	4	2	4	2
0	0	1	2	3	3	2	3	2	3	1	1	2	2	1	1	3	4	2	2	2	4	1	1	1	1	1	3	2	2	2	2	2	2	2	1	2	2	2	1	1	1	1	1	1	3	3	1	2	2
2	1	2	1	4	4	5	3	3	2	1	2	4	2	1	5	5	2	5	5	5	2	4	4	4	3	3	2	4	4	4	4	3	3	1	1	3	2	1	3	2	3	2	4	3	4	4	2	4	4
1	0	2	3	5	4	2	3	2	3	2	5	2	5	3	5	2	2	3	3	3	1	3	3	4	4	3	2	4	2	4	2	5	3	3	1	4	1	1	1	1	2	2	3	3	4	3	2	2	3
0	0	1	1	1	1	3	1	1	1	1	1	1	1	1	1	1	1	1	1	1	1	1	1	1	1	1	1	1	1	1	1	1	1	1	1	1	1	1	1	1	1	1	1	1	1	1	1	1	1
0	2	1	3	2	4	4	2	5	1	1	4	4	1	1	4	4	3	4	4	4	3	4	4	3	4	3	3	4	4	4	4	3	3	2	2	4	3	1	2	3	2	2	3	3	4	4	4	4	4
1	1	3	2	3	3	3	5	3	3	4	4	4	5	3	5	4	2	5	5	5	3	5	3	5	5	5	5	5	5	5	5	5	5	5	5	5	5	2	5	5	5	5	5	5	5	5	4	3	5
1	1	5	5	4	5	2	4	5	2	2	2	2	3	5	4	5	2	5	5	5	2	2	2	3	4	4	5	4	3	5	4	5	5	5	2	5	2	2	4	5	4	2	2	4	5	5	5	5	5
0	0	1	1	1	1	1	1	3	1	3	1	3	1	1	4	2	1	2	1	2	3	1	1	3	3	1	1	2	1	1	2	2	2	3	1	3	1	1	1	1	1	1	1	1	2	2	1	1	1
1	2	4	2	3	4	2	4	2	3	2	2	5	4	2	5	4	2	4	4	5	3	1	1	3	3	4	5	5	3	5	3	5	5	3	1	4	5	1	4	2	4	4	3	3	3	3	2	4	2
1	0	5	1	3	1	4	4	4	1	2	2	2	2	1	1	3	2	3	3	4	2	4	4	4	4	4	2	4	2	5	4	4	4	2	2	4	2	2	4	4	2	2	4	2	2	4	3	4	2
1	1	5	4	5	4	5	3	3	5	4	4	3	5	1	5	4	3	5	3	5	4	2	2	2	2	3	1	1	1	4	2	5	3	1	3	3	4	2	5	1	2	4	4	5	5	5	5	5	5
2	2	1	3	3	2	1	1	4	3	1	1	3	2	1	3	3	2	3	4	4	3	2	2	2	3	1	1	1	3	4	1	4	5	4	1	4	1	1	4	4	4	4	4	1	1	1	1	1	1
1	1	1	5	1	1	5	5	5	1	1	5	5	3	1	5	5	2	5	5	5	1	4	3	5	5	4	4	1	1	5	5	5	5	5	1	5	5	1	5	5	5	5	5	5	5	5	5	5	1
0	0	4	1	1	1	1	2	1	2	1	1	2	2	1	1	1	3	2	2	2	2	1	1	1	2	1	1	1	1	1	1	1	1	1	1	1	1	1	1	1	1	1	1	1	2	2	1	1	1
1	1	5	4	4	1	2		4	4	4	3	5	5	1	5	5	2	5	5	5	4	3	3	2	3	3	2	2	2	5	2	5	4	4	1	5	2	1	5	5	5	5	5	5	5	4	3	4	5
1	1	3	4	1	4	4	2	5	2	4	2	3	3	2	2	3	4	4	4	4	2	4	4	4	3	4	4	3	2	3	2	2	2	4	1	4	4	2	5	4	4	4	4	4	5	4	4	4	5
1	0	4	4	4	5	2	2	5	2	1	3	5	3	1	5	5	1	5	5	5	1	3	1	1	3	4	1	5	2	4	1	4	4	1	1	3	1	1	3	1	1	1	1	1	3	1	1	4	3
2	1	3	2	5	2	2	4	3	5	4	2	2	4	3	5	2	5	2	4	5	4	1	1	2	5	4	1	5	4	1	1	2	3	1	1	1	1	1	5	5	3	5	2	5	1	4	1	2	2
0	2	1	2	1	1	2	3	2	1	2	3	3	2	1	3	4	3	3	4	4	3	2	2	1	4	4	2	4	4	4	2	3	2	2	2	4	1	1	3	2	2	2	3	1	3	4	1	4	1
1	1	4	5	5	5	3	5	5	3	3	3	3	5	3	5	5	5	5	5	5	2	5	3	5	5	5	5	5	5	5	5	5	5	5	5	5	3	1	5	5	4	5	3	4	5	5	5	5	5
1	1	2	5	5	3	4	2	5	5	2	2	3	2	2	2	4	1	5	4	5	3	1	1	2	2	3	2	2	1	5	5	1	3	1	1	4	1	1	5	4	1	3	5	4	1	1	1	1	1
2	0	4	1	1	1	1	2	2	1	2	2	2	1	1	1	1	4	1	2	2	4	1	1	1	2	2	2	1	2	2	1	2	1	1	1	1	1	1	1	1	1	1	1	1	2	2	1	2	1
2	1	2	5	3	4	2	2	5	3	2	2	4	3	2	5	5	3	5	5	5	3	2	2	2	2	2	4	3	2	5	3	5	4	4	2	5	1	1	4	4	4	4	5	4	3	2	2	4	3
0	0	1	1	1	1	2	1	2	1	1	1	1	1	2	1	1	1	1	1	3	1	1	1	1	1	1	2	1	1	1	1	1	1	1	1	1	1	1	1	1	1	1	1	1	1	1	2	1	1
2	0	1	1	3	1	1	3	4	3	1	1	3	2	1	2	4	4	4	3	4	4	2	2	3	2	1	1	1	1	4	2	2	3	3	1	3	1	1	2	1	2	2	3	3	4	3	1	4	4
2	2	2	3	4	3	2	2	4	3	2	3	4	3	1	3	4	3	4	3	4	4	1	1	4	4	3	2	5	2	5	3	3	4	1	1	4	1	1	3	1	2	2	3	2	4	4	1	3	1
1	0	1	1	1	2	1	1	1	1	1	1	4	5	2	1	1	4	1	2	2	4	1	1	2	3	4	1	2	1	1	1	1	1	1	1	1	1	1	1	2	1	1	1	4	4	4	1	4	1
0	2	1	2	4	1	1	2	4	3	1	2	1	1	1	2	2	2	1	2	2	2	1	1	1	1	1	1	1	1	1	1	1	1	1	1	2	1	1	2	1	1	1	1	1	2	1	1	1	1
1	1	4	1	1	1	4	4	5	3	2	2	4	4	3	4	4	2	4	4	4	4	4	4	4	5	4	4	4	5	4	4	4	4	4	4	4	3	2	4	3	4	2	2	4	4	4	4	5	1
1	1	5	5	1	5	5	5	5	1	4	2	5	1	1	5	5	5	5	5	5	4	5	5	5	5	5	5	5	5	5	5	5	5	5	5	5	5	1	5	5	5	5	5	5	5	5	5	5	5
1	1	4	5	2	5	5	4	5	2	4	5	5	5	4	5	5	4	5	5	5	1	4	5	4	2	2	5	5	4	5	4	5	4	4	1	5	3	3	5	5	5	5	5	5	5	5	5	5	5
1	1	2	5	3	5	1	2	5	3	2	2	5	5	2	5	5	1	5	5	5	2	2	2	5	5	5	5	5	5	5	5	5	5	5	2	5	5	5	5	5	5	5	5	4	5	5	3	5	5
1	1	4	5	3	4	2	3	5	3	2	2	5	4	5	5	5	5	5	5	5	2	1	2	3	5	4	1	2	4	5	2	2	4	2	2	3	2	1	5	5	5	5	5	3	4	4	2	5	4
1	1	2	4	4	5	2	4	2	4	4	5	3	4	1	4	3	4	2	2	4	4	4	2	3	3	2	4	2	2	2	4	3	4	2	1	2	4	4	4	2	2	4	3	4	4	4	4	4	2
1	1	4	5	1	5	3	5	5	5	3	4	4	2	2	4	3	1	5	5	5	5	3	1	5	5	4	5	5	5	5	2	5	5	5	5	5	5	1	5	1	5	2	2	3	3	4	4	4	2
1	1	3	3	4	5	4	5	4	4	5	4	5	5	1	5	5	3	5	5	5	2	4	3	4	4	5	5	5	5	5	5	5	5	5	5	5	3	4	5	5	4	4	3	5	3	3	4	5	5
1	1	4	3	5	4	5	2	5	5	5	3	5	5	2	5	5	1	5	5	5	1	1	1	5	5	5	1	5	5	5	5	5	5	4	3	5	3	3	5	5	2	5	5	5	5	5	4	5	4
1	1	2	2	2	2	4	4	4	2	4	5	4	2	2	4	4	5	3	3	4	3	2	2	1	1	1	4	4	2	3	1	2	3	2	2	2	3	2	4	3	2	4	3	5	4	4	2	4	3
0	0	1	4	3	4	2	1	4	3	1	1	3	2	1	1	2	1	1	1	3	4	1	2	1	1	2	1	1	3	2	1	1	2	1	1	3	1	1	1	1	1	1	1	1	2	3	1	3	3
0	0	5	4	4	2	4	3	2	5	2	2	4	2	2	2	2	3	2	3	2	2	2	2	2	2	2	2	2	2	2	2	2	2	2	1	1	2	2	1	2	2	2	1	1	2	2	2	3	2
1	1	5	5	5	5	5	5	5	5	5	5	5	5	5	5	5	5	5	5	5	5	5	5	5	5	5	5	5	5	5	5	5	5	5	5	5	5	1	5	5	5	5	5	5	5	5	5	5	5
1	1	5	5	3	5	3	5	5	3	4	4	5	4	2	5	5	1	5	5	5	1	5	5	5	5	5	4	5	5	5	5	5	5	5	4	5	2	2	5	5	4	5	5	5	4	4	4	5	5
1	1	5	5	5	5	5	5	5	5	5	5	5	5	5	5	5	5	5	5	5	1	5	5	5	5	5	5	5	5	5	5	5	5	5	1	5	5	5	5	5	5	5	5	5	5	5	5	5	5
1	1	1	1	1	1	4	3	4	1	1	2	5	1	1	4	5	4	4	4	4	4	1	1	2	2	1	4	3	4	5	3	4	4	2	1	4	1	1	4	4	2	4	5	4	5	5	2	5	4
0	1	1	1	1	1	4	5	1	1	2	5	5	4	1	5	5	1	5	5	5	1	1	1	1	1	5	1	5	5	5	3	5	5	3	1	5	2	2	5	1	5	1	1	5	5	5	1	5	5
2	1	3	3	2	1	3	4	3	2	1	3	4	2	3	4	4	4	3	3	3	4	2	2	2	1	1	3	1	1	4	2	3	3	2	1	4	1	1	4	2	1	3	3	4	3	4	3	4	4
1	1	1	1	1	1	2	4	1	1	1	3	1	1	1	1	1	5	1	4	4	4	4	1	4	4	4	1	5	4	1	4	1	4	1	1	1	1	1	5	1	1	1	1	5	5	5	1	1	1
0	0	1	1	1	1	1	1	1	1	1	1	1	1	1	1	1	1	1	1	1	1	1	1	1	1	1	1	4	1	1	3	1	1	1	1	1	1	1	1	1	1	1	1	1	1	1	1	1	1
2	2	1	1	1	4	3	3	4	3	2	1	3	2	4	2	2	2	2	3	5	4	4	4	4	4	2	2	4	3	4	2	2	2	3	1	3	3	3	2	2	1	2	2	1	4	4	3	3	4
2	2	2	3	1	1	2	5	3	2	2	2	4	2	2	4	4	4	4	4	5	4	2	2	3	3	3	2	4	4	4	4	4	3	2	2	3	1	1	3	3	2	3	2	3	3	4	2	3	2
1	1	5	5	3	5	5	4	5	3	1	2	5	4	1	5	5	1	5	5	5	3	5	4	5	5	5	5	4	5	5	5	5	5	5	4	4	5	3	5	5	5	5	5	5	5	5	5	5	5
1	1	5	5	2	5	4	3	5	1	3	3	1	4	3	5	5	1	5	5	5	2	4	3	4	3	4	5	5	5	5	5	5	5	5	4	5	3	1	5	4	5	5	5	5	4	5	4	4	3
1	1	5	5	5	5	5	2	5	3	2	2	5	5	3	5	5	2	5	5	5	2	5	5	5	5	5	5	5	5	5	5	5	5	5	5	5	3	2	5	5	5	2	5	2	5	5	5	5	5
0	0	1	1	1	1	1	1	1	1	1	1	1	1	1	1	1	1	1	1	1	1	1	1	1	1	1	1	1	1	1	1	1	1	1	1	1	1	1	1	1	1	1	1	5	1	2	1	1	1
0	1	2	2	2	2	1	1	2	1	1	2	1	1	1	1	1	4	1	1	2	4	1	1	1	2	1	1	1	1	1	1	1	1	1	1	1	4	1	1	1	1	1	1	3	1	1	1	2	2
1	2	3	5	3	4	2	3	5	3	1	2	4	3	2	5	5	3	5	5	5	2	4	3	5	5	5	5	4	4	5	4	4	5	5	1	5	3	1	5	5	5	5	5	3	4	5	4	5	5
0	0	2	4	1	1	1	2	5	2	1	2	2	1	1	4	4	4	4	2	2	4	1	1	2	2	2	3	2	2	2	2	2	2	1	1	1	1	1	1	1	1	1	1	1	3	4	2	2	1
1	1	3	5	5	2	1	2	5	4	1	2	4	4	1	5	5	2	5	5	5	2	4	2	4	2	4	4	5	2	5	4	5	5	2	1	4	1	1	5	2		5	5	5	5	5	4	4	5
2	2	4	4	4	2	3	5	5	3	4	4	4	4	3	4	4	5	4	4	4	4	2	2	2	3	3	3	4	4	4	4	3	3	2	2	2	2	2	4	3	3	3	3	3	3	2	3	3	3
2	2	3	4	4	4	4	2	4	4	3	2	4	4	2	4	3	3	3	3	4	2	2	2	3	2	2	4	4	3	4	3	4	3	2	2	2	3	3	4	4	3	4	4	4	3	3	3	3	3
0	0	1	1	1	1	1	1	1	1	1	1	1	1	1	1	1	1	1	1	1	2	1	1	1	1	1	1	1	1	1	1	1	1	1	1	1	1	1	1	1	1	1	1	1	1	1	2	1	1
0	0	2	1	2	2	3	1	1	2	3	1	3	2	3	2	2	1	2	4	4	3	3	3	3	3	1	1	2	2	3	1	1	1	1	1	3	1	1	1	1	1	1	1	1	1	2	1	1	2
1	1	5	3	4	2	1	2	2	2	2	2	4	2	2	4	4	1	4	4	4	2	3	3	4	4	4	4	4	4	4	4	4	4	4	4	4	3	3	4	4	4	4	4	3	4	4	2	4	4
1	1	5	5	4	5	4	5	5	4	4	5	5	5	3	5	5	2	5	5	5	2	1	1	1	5	5	1	5	3	5	1	5	5	5	1	1	1	1	5	5	5	5	5	4	3	3	3	3	1
1	0	4	1	4	5	5	5	3	3	5	5	5	5	1	5	5	2	2	2	1	5	1	1	5	1	1	1	1	5	5	2	5	5	5	1	1	1	1	5	5	5	5	5	3	1	5	5	4	5
1	1	3	5	1	3	4	5	5	1	2	4	5	1	4	5	4	2	4	5	5	2	3	3	4	3	4	1	1	4	5	4	5	5	4	1	5	3	1	4	2	4	4	5	5	4	5	1	5	5
1	1	4	4	1	5	5	5	4	1	5	4	5	1	4	5	5	1	5	4	4	1	1	1	4	4	5	1	3	5	5	4	5	1	1	3	5	5	3	5	3	5	5	5	3	5	3	3	5	1
2	2	2	3	3	2	4	2	3	4	1	4	3	2	1	2	2	4	4	4	4	4	3	3	4	3	4	2	3	1	2	4	2	3	1	1	1	2	1	3	3	2	3	3	3	4	4	2	3	2
0	0	2	3	4	3	1	2	4	4	1	1	2	3	2	2	2	4	2	4	2	3	2	2	2	4	4	4	2	2	3	3	2	3	2	1	1	1	1	1	1	2	1	1	1	2	2	2	2	2
0	0	2	3	2	2	4	3	4	3	2	4	3	3	3	3	2	3	4	3	3	4	4	3	2	2	3	3	3	3	3	3	3	2	2	2	1	1	1	1	1	2	2	2	3	2	2	2	3	2
1	1	3	4	4	2	3	5	4	4	4	4	5	3	2	3	5	2	5	5	5	2	4	3	5	4	4	2	4	4	5	5	4	4	5	2	4	3	2	4	3	3	4	4	3	3	5	2	5	5
0	0	1	1	1	1	3	1	1	1	1	1	5	1	1	1	1	5	1	1	1	5	1	1	1	1	1	1	1	1	1	1	1	1	1	1	1	1	1	1	1	1	1	1	1	1	1	1	1	1
0	1	1	4	3	3	3	5	4	2	2	5	5	2	1	5	4	3	4	5	5	4	4	4	4	4	4	4	4	3	4	4	4	4	2	1	4	1	1	5	3	1	1	3	4	3	3	4	5	3
2	2	4	5	3	4	5	3	5	3	2	3	5	3	2	4	4		5	4	5	2	2	2	3	4	4	3	4	5	3	3	4	4	4	2	3	1	1	4	1		2	2	3	4	4	2	4	3
1	2	1	5	3	5	2	4	5	4	3	2	5	3	1	5	5	4	5	5	5	4	1	1	4	4	3	5	5	4	5	4	4	3	4	1	4	1	1	3	1	4	5	4	5	4	5	5	5	4
2	1	1	1	2	4	4	4	2	3	2	3	4	3	1	4	3	4	4	4	4	3	2	2	2	4	2	3	4	2	2	2	2	2	2	1	1	2	1	3	2	1	1	1	3	2	4	1	3	4
1	1	3	4	2	2	5	5	4	2	3	4	5	4	1	4	5	2	5	5	5	1	5	4	5	3	4	4	5	4	5	4	5	5	4	2	5	3	3	5	2	4	4	4	5	5	5	4	5	4
1	2	2	4	3	5	4	4	5	2	3	5	5	5	4	5	5	2	5	5	5	3	5	5	5	3	3	5	5	5	5	5	4	4	3	1	4	1	1	3	2	1	1	1	3	3	4	4	5	5
0	0	2	1	1	1	3	2	1	1	1	2	3	1	1	1	1	4	1	1	1	4	1	1	1	1	1	1	1	1	1	1	1	1	1	1	1	1	1	1	1	1	1	1	1	3	3	1	3	1
0	0	1	1	1	1	1	1	1	1	1	1	1	1	1	1	1	1	1	1	1	1	2	1	1	1	2	1	1	1	1	1	1	1	1	1	1	1	1	1	1	1	1	1	1	1	1	1	1	1
0	0	1	1	1	1	2	1	2	1	2	1	1	1	1	2	2	1	2	2	2	2	1	1	1	1	1	1	1	1	1	1	2	1	1	1	1	1	1	1	1	1	1	1	1	1	1	1	1	1
1	1	4	5	5	4	4	3	2	4	2	2	5	5	1	5	5	3	5	5	5	1	1	1	1	4	5	2	4	4	5	2	5	5	5	1	5	4	1	4	4	5	5	5	5	2	2	2	5	4
2	2	5	3	3	5	3	3	4	4	3	3	4	4	3	4	5	4	4	5	5	4	1	1	4	4	4	4	4	4	5	3	4	5	5	3	5	3	4	3	3	4	4	4	3	3	4	4	4	4
0	0	1	1	1	3	2	2	1	1	2	2	1	1	1	1	1	1	1	1	1	4	1	1	1	1	1	1	1	1	1	1	1	1	1	1	1	1	1	1	1	1	1	1	1	1	1	1	1	1
0	0	1	1	3	1	4	2	1	5	1	1	3	4	1	1	1	2	1	1	1	2	1	1	1	1	1	1	2	1	1	1	1	1	1	1	1	1	1	1	1	1	1	1	1	1	1	1	1	1
1	1	3	3	4	3	4	3	4	2	3	2	4	4	3	4	4	3	4	3	4	4	3	4	4	4	5	2	4	2	4	4	4	4	3	2	4	4	3	4	4	4	4	4	5	4	3	3	4	4
2	0	2	2	3	1	4	4	3	3	2	4	3	3	2	3	3	4	3	3	3	4	3	2	2	2	3	1	3	3	2	2	3	3	2	1	2	1	1	1	1	2	1	1	1	1	1	1	3	3
1	1	5	5	2	5	4	2	5	2	3	2	2	5	3	5	5	1	5	5	5	1	5	5	5	3	5	3	5	4	5	4	4	5	4	2	4	4	2	5	5	3	5	5	5	4	5	4	5	5
1	1	5	4	4	5	5	5	5	3	2	3	5	5	2	5	5	3	5	4	5	2	3	2	4	5	5	2	4	5	5	4	5	5	5	5	5	3	1	5	4	4	5	5	5	4	5	5	5	5
1	1	4	5	3	3	5	5	5	3	2	3	5	5	2	5	5	1	5	4	5	2	2	4	5	3	5	3	4	5	5	5	5	5	5	3	5	3	3	5	4	5	2	3	4	3	5	4	5	5
1	0	4	1	1	1	3	4	3	3	4	4	4	4	3	3	4	4	2	5	5	5	5	4	4	5	5	3	4	4	4	4	4	3	4	2	4	3	3	2	2	2	2	2	2	3	4	3	4	4
1	1	4	3	2	3	3	4	3	3	3	3	4	4	2	4	3	3	4	3	3	4	4	3	4	4	3	3	4	4	3	4	4	4	3	2	2	2	2	4	4	3	4	3	4	4	5	3	4	4
1	1	2	4	2	4	3	4	4	2	2	2	4	2	2	3	4	3	3	2	3	4	2	2	2	3	2	2	3	3	3	3	3	3	3	1	2	2	2	5	3	3	3	3	3	4	4	4	4	4
1	1	1	2	2	2	5	5	4	4	2	4	5	1	1	4	4	5	4	4	4	5	4	4	4	5	4	2	4	1	4	4	4	2	2	1	4	2	1	1	1	1	1	1	2	2	5	1	5	4
1	1	2	2	3	3	4	4	3	3	3	3	4	3	2	4	4	4	4	4	4	3	3	3	3	4	4	3	3	3	4	3	4	4	3	3	3	2	2	3	3	2	3	3	3	4	4	3	4	3
1	1	5	4	1	3	5	5	4	1	5	5	4	4	3	4	4	5	5	4	5	4	4	4	4	5	4	4	4	5	5	4	4	4	5	1	5	1	1	5	4	4	4	4	4	5	5	4	5	3
2	2	1	2	2	1	3	2	4	3	1	1	4	2	1	3	4	1	2	3	2	4	1	1	4	3	1	3	4	1	4	1	3	2	1	1	1	1	1	2	1	1	1	1	3	5	5	1	5	1
2	0	5	4	3	3	2	3	5	3	1	2	5	3	2	3	5	4	5	4	5	5	4	4	4	5	4	3	4	4	5	4	5	5	5	4	5	3	1	3	3	4	3	5	3	3	3	3	3	3
2	2	1	1	4	1	4	4	4	1	4	4	4	1	1	4	2	4	4	4	4	2	4	2	4	1	1	1	4	1	4	1	1	1	1	1	1	3	1	1	1	1	1	1	3	4	3	4	1	4
1	1	4	5	1	5	4	4	5	1	1	2	1	4	1	5	5	1	5	5	5	1	1	1	2	1	5	4	5	2	5	2	3	4	4	1	2	3	1	5	4	1	4	4	5	5	5	2	2	2
1	1	1	4	3	1	2	3	5	1	1	1	4	2	5	5	5	1	5	5	5	1	4	5	5	5	4	1	3	4	5	5	5	5	5	1	5	1	1	4	2	3	4	4	4	2	4	4	4	5
1	1	1	1	1	1	3	5	2	1	1	2	2	1	1	5	5	4	5	5	5	3	4	4	5	5	5	5	5	5	5	4	5	4	2	1	5	1	1	5	5	4	5	3	5	5	5	4	5	2
0	0	2	2	4	4	3	4	4	4	4	2	2	4	2	2	4	4	4	4	4	5	2	2	2	2	2	2	2	1	4	2	4	4	1	1	4	1	1	2	2	1	1	1	3	1	1	4	3	2
0	2	3	1	1	1	1	2	2	1	1	1	1	1	1	1	1	2	1	1	1	1	1	1	1	1	1	1	1	1	1	1	1	1	1	1	1	1	1	1	1	1	1	1	1	1	1	1	2	1
[truncated: 22 more columns]
