# Supplementary material for: Development and Psychometric Properties of MisoQuest—A New Self-Report Questionnaire for Misophonia
Source: Int J Environ Res Public Health. 2020 Mar 10;17(5):1797. doi: 10.3390/ijerph17051797 (PMC7084437; doi:10.3390/ijerph17051797)
Supplement: Supplementary file 1 [file ijerph-17-01797-s001.zip › ijerph-730303-SI/ijerph-730303/file 1/raw_data2.csv]

b1	b2	b3	b4	b5	b6	b7	b8	b9	b10	b11	b12	b13	b14	b15	b16	b17	b18	b19	b20	b21	t1	t2	t3	t4	t5	t6	ptsd2	gender	age	code	misophonia	diagnosis	Educational_attainment	Place_of_residence	Marital_status	financial_status	musician	years_of_playing	time_spent_on_playing_day
2	2	1	1	1	1	1	5	1	1	1	1	1	1	1	1	1	1	1	1	1	2	2	3	3	2	2	3	1	50	EAWRB26	1		średnie	wieś	singiel	dobry	2
2	1	1	1	1	2	1	2	1	1	1	2	1	1	1	1	2	1	3	1	1	2	2	3	3	2	3	3	2	48	EAJND1	1		wyższe	duże miasto >500 tys.	w związku	dobry	2
4	3	2	1	1	1	1	2	4	1	1	1	1	1	1	1	1	1	1	1	1	2	2	3	3	2	3	3	1	45	RASTŻU02	1		wyższe	małe miasto < 500 tys.	w związku	zły	1	15	4
5	3	2	2	1	2	1	1	1	1	1	1	1	2	1	1	3	2	2	1	1	2	2	3	3	2	3	3	2	43		1		wyższe	duże miasto >500 tys.	w związku	dobry	2
4	4	3	2	2	2	1	1	2	1	1	1	1	1	1	2	1	1	1	1	2	2	2	2	2	2	2	2	1	43	DAORY21	1		wyższe	duże miasto >500 tys.	zamężna(y)/żonaty(a)	dobry	2
3	1	1	4	2	3	2	1	1	1	1	1	1	1	1	2	1	1	2	1	2	3	1	2	2	1	2	2	1	43	AAJRT28	1	Depresja, migreny	wyższe	małe miasto < 500 tys.	singiel	dobry	2
1	2	4	2	1	2	2	3	2	1	1	1	1	2	1	1	4	1	3	1	1	2	2	2	3	2	3	3	1	42	Laara17	1		wyższe	duże miasto >500 tys.	zamężna(y)/żonaty(a)	dobry	1	27	Godzine
4	5	4	3	1	1	1	2	3	1	1	1	1	2	1	1	1	1	1	1	1	2	2	3	3	2	3	3	1	42	WAEYI03	1		średnie	małe miasto < 500 tys.	zamężna(y)/żonaty(a)	dobry	2
1	2	1	2	1	2	2	2	4	1	2	1	1	2	2	1	4	1	1	1	2	2	1	2	2	3	2	2	2	42	AABEO23	1		wyższe	małe miasto < 500 tys.	singiel	bardzo dobry	2
1	1	3	1	1	1	2	2	3	1	3	1	1	1	1	2	4	1	4	1	1	2	2	2	2	2	2	3	1	42	EADIA27	1		średnie	duże miasto >500 tys.	singiel	dobry	2
2	4	4	2	2	1	2	1	4	2	1	3	1	2	1	1	4	2	4	1	3	2	2	3	3	2	2	3	1	40	MAREI9	1	Depresja	wyższe	małe miasto < 500 tys.	zamężna(y)/żonaty(a)	dobry	1	19	2
4	4	4	2	1	2	2	2	2	1	1	2	1	1	2	2	3	3	4	1	3	2	2	2	2	1	2	3	1	40	IRDCŁ1	1		średnie	małe miasto < 500 tys.	w związku	dobry	2
3	4	4	1	3	3	4	2	2	1	1	1	1	2	2	1	3	3	3	1	2	2	2	2	3	3	3	3	1	40	NJLYO14	1		wyższe	duże miasto >500 tys.	w związku	dobry	1	15	3
4	4	3	4	1	1	1	4	1	1	1	2	1	3	1	3	1	1	4	1	4	3	1	2	2	2	2	3	1	40	oażsa22	1	nadwrażliwość słuchową (hyperacusis)	wyższe	duże miasto >500 tys.	zamężna(y)/żonaty(a)	bardzo dobry	2
4	3	1	3	4	1	1	1	2	1	1	2	1	1	1	1	4	4	4	3	4	3	2	3	2	2	2	2	2	39	RWRAO14	1		wyższe	małe miasto < 500 tys.	w związku	dobry	1	29	3-4
2	4	3	2	3	1	3	3	2	3	2	3	1	3	4	1	2	1	4	1	1	2	2	2	2	2	2	3	1	38	LAUŻA17	1		wyższe	duże miasto >500 tys.	w związku	dobry	1	20	3
2	2	3	3	2	3	3	3	4	1	1	1	2	3	3	3	2	1	3	4	3	3	3	3	3	3	3	3	2	37	AAJLD15	1		wyższe	duże miasto >500 tys.	zamężna(y)/żonaty(a)	bardzo dobry	2
4	4	5	3	2	2	2	4	5	1	1	1	1	2	1	1	5	4	5	1	4	2	1	2	2	2	2	2	1	36	ENLRI22	1		wyższe	małe miasto < 500 tys.	w związku	dobry	2
4	4	4	2	3	3	3	2	3	3	1	2	2	2	2	2	2	4	4	2	4	1	2	2	2	2	2	3	1	36	AADNN25	1		średnie	małe miasto < 500 tys.	w związku	dobry	2
4	4	4	2	2	3	4	4	4	2	4	2	1	3	2	1	4	2	4	1	3	3	3	3	2	2	2	2	1	35	RAALA29	1		wyższe	duże miasto >500 tys.	singiel	bardzo dobry	1	20 lat	1
5	4	2	5	5	5	3	4	1	1	1	1	4	3	1	1	2	3	4	2	3	2	2	2	1	2	2	2	1	35	OALŻD25	1		wyższe	duże miasto >500 tys.	zamężna(y)/żonaty(a)		1	38	1
4	4	4	2	4	2	4	3	4	2	1	2	1	4	2	2	4	2	3	1	4	3	2	3	3	1	3	3	1	35	aaere24	1		wyższe	duże miasto >500 tys.	w związku	bardzo dobry	2
5	4	3	3	4	2	2	4	2	1	1	2	2	4	1	2	5	1	5	1	5	1	3	2	3	3	3	2	1	35	LAaFD2	1	autyzm/zespół Aspergera	wyższe	duże miasto >500 tys.	zamężna(y)/żonaty(a)	bardzo dobry	1	Od 23 lat towarzyszy mi muzyka	Aktualnie malo, max 1 godzinę
1	5	5	1	1	2	2	1	2	1	1	5	4	1	5	1	5	5	5	1	5	2	2	2	2	1	3	3	1	35		1		wyższe	duże miasto >500 tys.	singiel	dobry	2
3	4	4	4	4	3	3	4	4	1	1	2	4	4	2	2	4	3	2	2	2	2	2	2	1	3	2	3	1	34	eagry03	1	depresja	wyższe	duże miasto >500 tys.	singiel	dobry	2
2	4	4	3	4	3	4	5	5	1	1	2	1	3	4	3	1	2	4	2	5	3	1	1	2	1	2	2	1	33	Aalyo16	1		wyższe	duże miasto >500 tys.	singiel	dobry	2
3	5	3	4	4	2	4	5	2	2	1	4	4	4	2	1	4	1	5	1	5	3	2	2	1	1	2	2	1	32	AARNR10	1		średnie	duże miasto >500 tys.	w związku	zły	2
4	5	3	5	3	4	1	3	4	1	1	3	4	5	3	1	3	3	4	2	4	3	1	2	2	1	2	2	1	32	AKZRB28	1	mizofonia (przypuszczam. nie zdiagnozowana)	wyższe	wieś	zamężna(y)/żonaty(a)	dobry	1	25	1
4	3	5	4	5	3	3	4	4	4	1	1	4	4	1	1	5	4	1	1	4	3	3	3	3	1	1	3	1	32	aarna30	1		wyższe	małe miasto < 500 tys.	singiel	dobry	2	Jestem tancerzem, zajmuję się improwizacją - praca z dźwiękiem jest codzienna.
5	5	2	4	3	3	3	4	4	1	1	3	3	4	3	5	3	4	4	1	4	1	1	1	1	2	2	3	1	31	aasgn10	1		wyższe	duże miasto >500 tys.	singiel	dobry	1	Nie gram od 20 lat	0
5	5	3	4	5	4	2	4	3	1	1	2	2	4	2	4	4	4	5	2	3	1	1	1	1	1	2	2	1	31	UAWLB23	1			duże miasto >500 tys.	zamężna(y)/żonaty(a)	dobry	2
4	4	2	3	3	4	5	4	5	3	2	2	4	2	4	5	4	2	2	1	4	1	1	2	1	2	2	2	1	31	NARRN8	1	epizodyczne stany lękowo-depresyjne	wyższe	duże miasto >500 tys.	singiel	dobry	2
5	5	5	3	3	3	3	5	4	1	1	2	3	3	2	2	5	3	5	1	5	3	3	2	2	3	2	3	1	31	Oaera4	1		wyższe	duże miasto >500 tys.	zamężna(y)/żonaty(a)	dobry	2
4	3	3	5	4	4	2	4	4	1	1	4	1	4	3	4	5	2	4	1	5	2	1	1	1	1	2	2	1	31	Oaera4	1		wyższe	duże miasto >500 tys.	singiel	zły	2
5	5	2	5	4	4	4	4	3	2	2	3	2	3	3	3	5	4	4	2	4	3	1	2	2	1	3	2	1	30	AARAA4	1	autyzm/zespół Aspergera	wyższe	duże miasto >500 tys.	singiel	dobry	2
5	5	4	4	4	2	1	4	1	3	1	5	5	4	1	4	5	4	4	1	5	3	1	1	1	2	3	2	1	30	DNRRA20	1		średnie	duże miasto >500 tys.	inny	dobry	2
5	5	5	4	2	3	4	5	5	4	2	4	2	4	4	4	4	2	4	1	4	1	1	1	1	1	2	2	1	29	AATRE23	1	nadwrażliwość słuchową (hyperacusis)	średnie	duże miasto >500 tys.	singiel	zły	2
5	5	3	5	5	5	5	5	3	1	3	4	1	3	1	1	5	5	5	1	5	2	2	2	2	1	2	2	1	29	LADSA27	1		wyższe	duże miasto >500 tys.	w związku	dobry	1	11	0 - obecnie nie ćwiczę
4	4	4	3	4	4	2	4	5	4	2	4	2	5	3	3	5	2	4	4	4	1	1	1	2	1	1	3	1	29	AATŁI31	1		wyższe	małe miasto < 500 tys.	singiel	dobry	1	35	4
4	4	4	4	4	4	4	4	4	2	2	4	4	4	4	2	4	4	4	2	4	1	1	2	2	1	1	3	2	29	AABNI08	1		średnie	duże miasto >500 tys.	w związku	dobry	2
5	4	5	5	4	4	4	4	4	2	1	2	4	4	2	4	4	4	4	2	4	1	1	2	2	1	2	3	1	29	LAREA13	1	Choroba dwubiegunowa afektywna	średnie	małe miasto < 500 tys.	singiel	dobry	2
4	4	4	5	4	3	5	5	2	1	1	3	5	5	4	1	5	5	4	5	4	2	1	1	1	1	1	3	2	28	NAĄYY9	1	autyzm/zespół Aspergera	wyższe	małe miasto < 500 tys.	w związku	dobry	1	12	Okazjonalnie
5	5	4	5	5	5	1	4	4	1	5	4	1	4	4	4	5	5	5	4	5	3	2	2	1	1	1	2	2	27	AALŁO3	1		wyższe	duże miasto >500 tys.	w związku	dobry	1	35	1
4	5	4	5	4	3	4	5	4	2	2	4	4	4	4	5	4	5	5	3	4	1	1	2	1	1	1	3	2	27	IRZAO4	1		wyższe	duże miasto >500 tys.	zamężna(y)/żonaty(a)	dobry	2
4	5	5	5	5	3	4	5	4	2	1	3	5	4	3	4	4	4	5	4	5	2	1	1	1	1	1	3	2	27	NASNA17	1	borderline, zb. dwubiegunowe, lękowe	wyższe	duże miasto >500 tys.	w związku	dobry	2
5	5	5	4	5	5	5	5	5	3	5	5	1	2	2	1	4	5	5	1	5	1	1	2	1	1	2	3	1	27	IAAOR20	1	depresja	średnie	duże miasto >500 tys.	zamężna(y)/żonaty(a)	dobry	1	Od 22	30min czasami mniej
3	5	5	1	5	5	5	5	5	5	1	5	1	5	5	5	5	5	5	5	5	1	1	1	2	1	1	2	1	26		1		wyższe	duże miasto >500 tys.	singiel	bardzo zły	1	Grałam do ok. 25 roku życia	0
4	3	4	5	5	4	5	5	5	4	5	5	5	5	5	5	5	5	5	5	5	1	3	1	1	1	1	3	1	25	AATRD21	1		średnie	duże miasto >500 tys.	singiel	zły	1	Mam gitarę od ok. 6 lat ale nie gram bardzo często	1h raz na kilka dni
5	5	5	5	4	3	5	5	5	5	1	5	5	5	5	5	5	5	5	5	5	1	1	2	1	1	2	2	1	25	AADYN17	1		wyższe	duże miasto >500 tys.	w związku	dobry	2
5	5	5	5	5	5	5	5	5	3	1	3	5	4	4	4	5	5	5	3	5	1	1	1	1	1	1	2	1	24	AAPNA28	1		wyższe	wieś	zamężna(y)/żonaty(a)	dobry	2
5	5	5	5	5	3	5	5	5	2	1	4	5	5	3	5	5	5	5	3	5	1	1	1	1	1	1	3	1	24		1	naczyniak jamisty	średnie	małe miasto < 500 tys.	zamężna(y)/żonaty(a)	dobry	2
5	5	5	5	5	2	5	5	5	1	3	5	5	2	4	4	5	5	5	4	5	1	1	1	1	1	1	3	2	24	AAELE17	1	Brak	wyższe	duże miasto >500 tys.	w związku	dobry	2
5	5	4	5	5	2	4	5	5	5	4	1	5	5	2	5	5	3	5	5	5	1	1	1	1	1	1	2	1	24	AAAŻŁ1	1		średnie	duże miasto >500 tys.	w związku	bardzo dobry	2
5	5	3	5	5	2	4	5	2	4	1	5	5	5	5	5	5	5	5	3	5	1	1	1	1	1	1	3	1	24	AACAA27	1		średnie	duże miasto >500 tys.	w związku	dobry	2
5	5	5	5	5	4	4	5	5	1	2	5	5	5	5	5	5	5	5	4	5	1	1	1	1	1	1	3	1	23	WACNO27	1		wyższe	duże miasto >500 tys.	zamężna(y)/żonaty(a)	bardzo dobry	2
5	5	5	5	5	5	5	5	5	1	5	5	5	5	3	5	5	5	5	2	4	1	1	1	1	1	1	3	1	23	Masra23	1		wyższe	duże miasto >500 tys.	w związku	dobry	2
5	5	5	5	5	3	5	5	5	4	3	5	4	5	5	5	5	4	5	5	5	1	1	1	1	1	1	3	1	21	AAZAI17	1	Borderline	wyższe	małe miasto < 500 tys.	zamężna(y)/żonaty(a)	dobry	2
5	5	5	5	5	5	5	5	5	5	1	5	5	5	5	5	5	5	5	5	5	1	1	1	1	1	1	3	1	20	AABŁA1	1		wyższe	duże miasto >500 tys.	zamężna(y)/żonaty(a)	bardzo dobry	2
5	5	5	5	5	5	5	5	5	5	1	5	5	5	5	5	5	5	5	5	5	1	1	1	1	1	1	3	1	20	AAKAB06	1	Nerwica lękowa	średnie	duże miasto >500 tys.	zamężna(y)/żonaty(a)	dobry	2
5	5	5	5	5	5	4	5	5	5	4	4	5	5	5	5	5	5	5	5	5	1	1	1	1	1	1	2	1	19	NAHYE18	1		wyższe	małe miasto < 500 tys.	singiel	dobry	2	(w dzieciństwie - 4 lata)
5	5	5	5	5	4	5	5	5	5	5	5	5	5	5	5	5	5	5	5	5	1	1	1	1	1	1	2	1	18	NACUI10	1		średnie	duże miasto >500 tys.	w związku	dobry	2
1	1	1	1	1	1	1	1	1	1	1	1	1	1	1	1	1	1	1	1	1	2	2	2	2	2	2	2	1	68		2		wyższe	duże miasto >500 tys.	zamężna(y)/żonaty(a)	dobry	2
1	1	1	1	1	1	1	1	1	1	1	1	1	1	1	1	1	1	1	1	1	2	2	2	2	2	2	2	1	58	RFRNN28	2		wyższe	wieś	w związku	dobry	2
2	1	1	1	1	1	1	1	1	1	1	1	1	1	1	1	1	1	1	1	1	2	2	3	3	2	3	3	1	54	OALYA5	2	nadwrażliwość słuchową (hyperacusis)	wyższe	duże miasto >500 tys.	zamężna(y)/żonaty(a)	dobry	2
1	1	1	1	1	1	1	1	1	1	1	1	1	1	1	1	1	1	1	1	1	1	1	2	2	3	2	3	1	54	Wabld24	2		średnie	duże miasto >500 tys.	w związku	zły	2
2	1	1	1	1	1	1	2	1	1	1	1	1	1	1	2	1	1	1	1	1	2	2	2	2	2	2	2	1	53	AALND04	2		wyższe	duże miasto >500 tys.	zamężna(y)/żonaty(a)	dobry	2
1	2	3	1	1	1	1	1	1	1	1	1	1	1	1	1	1	1	1	1	1	2	2	3	3	2	3	3	2	53		2		wyższe	duże miasto >500 tys.	w związku	bardzo dobry	2
1	1	1	1	1	1	1	1	2	1	1	1	1	1	1	1	1	1	1	1	1	2	2	3	3	1	2	3	2	53	AAAYÓ31	2		wyższe	duże miasto >500 tys.	zamężna(y)/żonaty(a)	dobry	2
1	1	1	1	1	1	1	1	1	1	1	1	1	1	1	1	4	1	1	1	1	2	2	3	3	3	3	3	2	52	RAWKE6	2		wyższe	duże miasto >500 tys.	singiel	dobry	2
1	2	2	1	1	2	1	1	1	1	1	1	1	1	1	2	1	1	1	1	1	2	2	2	2	2	2	3	1	51	RASŻN9	2		średnie	duże miasto >500 tys.	zamężna(y)/żonaty(a)	dobry	2
1	2	3	1	1	2	1	1	1	1	1	1	1	1	1	1	1	1	1	1	1	2	2	3	3	2	3	3	1	51	EAYLA20	2		wyższe	małe miasto < 500 tys.	zamężna(y)/żonaty(a)	dobry	2
1	1	1	1	1	1	1	1	1	1	1	1	1	1	1	1	1	5	2	1	1	2	2	2	2	3	3	3	1	50	LADZE02	2	Depresja	wyższe	duże miasto >500 tys.	zamężna(y)/żonaty(a)	dobry	2
1	2	2	1	1	1	1	1	2	1	1	2	1	1	1	1	1	1	1	1	1	2	2	3	3	3	3	3	2	50	IWMLA7	2		wyższe	duże miasto >500 tys.	singiel	dobry	1	20	1-2
4	2	2	1	1	2	1	1	1	1	1	1	1	1	1	1	2	1	1	1	1	2	2	2	3	3	3	3	1	49	narna12	2		wyższe	duże miasto >500 tys.	zamężna(y)/żonaty(a)	dobry	2
2	1	1	1	1	1	1	1	2	1	1	2	1	1	2	2	2	1	1	1	1	2	2	2	2	2	2	2	1	49		2		wyższe	małe miasto < 500 tys.	w związku	dobry	2
2	4	1	1	1	1	1	1	1	1	2	1	1	1	1	1	2	1	2	1	1	2	2	2	2	2	2	3	2	48	NATLE31	2		wyższe	duże miasto >500 tys.	singiel	dobry	2
1	2	1	1	1	1	1	1	1	1	1	1	1	1	1	1	4	1	1	1	4	2	2	3	3	1	3	3	2	47	Able02	2		wyższe	małe miasto < 500 tys.	w związku	zły	2	12	1
1	2	4	1	1	1	1	2	3	2	1	2	1	1	1	1	1	1	1	1	1	2	2	3	3	2	3	3	1	46	RAREO15	2	autyzm/zespół Aspergera	wyższe	małe miasto < 500 tys.	inny	dobry	2
2	2	4	1	1	2	1	1	1	1	1	1	1	1	1	1	3	1	2	1	1	2	2	2	2	2	2	2	2	46	OAZZY19	2		wyższe	duże miasto >500 tys.	singiel	dobry	2
4	3	2	1	1	1	1	1	2	1	1	1	1	1	1	1	3	1	1	1	1	2	2	2	2	3	2	3	1	46	IŁNSA25	2	autyzm/zespół Aspergera	wyższe	małe miasto < 500 tys.	w związku	bardzo dobry	2
5	2	2	1	2	2	2	1	1	1	1	1	1	1	1	1	1	1	1	1	1	2	2	2	2	2	2	3	1	46	SRMYR2	2		wyższe	wieś	w związku	bardzo dobry	2
1	2	2	1	2	3	3	1	1	1	1	1	1	1	1	1	1	1	1	1	2	2	2	3	3	2	2	2	1	46	AASIA24	2		wyższe	duże miasto >500 tys.	singiel	dobry	2
1	2	2	1	1	3	3	2	1	2	1	2	2	1	1	1	1	1	1	1	1	2	3	2	3	3	3	3	1	45		2		wyższe	duże miasto >500 tys.	zamężna(y)/żonaty(a)	dobry	1	23	2
2	4	3	4	1	1	1	1	1	2	1	1	1	1	1	1	1	1	1	1	1	2	2	2	2	2	2	3	2	45	Yamkn15	2		średnie	duże miasto >500 tys.	singiel	zły	2
4	1	3	2	1	3	3	1	1	1	1	1	1	1	1	1	1	1	1	1	1	2	2	2	2	2	2	2	1	45		2		wyższe	wieś	w związku	dobry	1	18	2
2	3	1	1	1	3	3	2	1	1	1	1	1	1	1	2	1	1	1	1	1	2	2	3	3	2	3	3	1	45		2		średnie	duże miasto >500 tys.	zamężna(y)/żonaty(a)	dobry	2
1	3	1	1	1	1	1	1	1	1	1	1	1	1	1	2	4	3	3	1	1	2	2	2	2	2	2	2	1	44	OAMZ15	2		wyższe	duże miasto >500 tys.	zamężna(y)/żonaty(a)	dobry	2
1	2	3	1	1	3	2	1	3	1	1	1	1	1	1	1	2	1	2	1	1	2	2	2	2	2	2	3	1	44		2		wyższe	duże miasto >500 tys.	singiel	zły	2
1	4	2	3	2	2	2	1	2	3	1	1	1	1	1	1	1	1	1	1	1	2	2	2	2	2	3	3	1	43		2		wyższe	duże miasto >500 tys.	zamężna(y)/żonaty(a)	dobry	2
2	4	4	1	2	2	1	1	3	1	2	1	1	1	1	1	1	1	1	1	1	2	2	2	3	2	3	3	1	43		2	ADHD	wyższe	małe miasto < 500 tys.	singiel	dobry	2
1	1	2	1	1	2	1	2	1	1	1	1	1	1	2	2	3	1	3	1	3	2	2	2	2	2	2	2	2	43	waldi23	2		wyższe	wieś	w związku	bardzo dobry	2
2	2	1	1	1	2	1	4	1	1	1	1	1	2	1	1	1	1	4	1	2	2	2	3	3	2	3	3	1	43	EAAGT28	2	nadwrażliwość słuchową (hyperacusis)	wyższe	duże miasto >500 tys.	zamężna(y)/żonaty(a)	bardzo dobry	2
3	3	4	3	1	2	1	1	1	1	1	1	1	1	1	1	1	1	1	1	2	2	2	3	3	2	3	3	2	43		2		wyższe	duże miasto >500 tys.	rozwiedziony/rozwiedziona	dobry	1	32	3-4
1	2	1	1	1	1	1	1	1	1	1	4	1	1	1	4	4	1	4	1	4	1	1	2	2	1	2	2	1	42	aarbd1	2	autyzm/zespół Aspergera;zespół Ehlersa-Danlosa 6a	wyższe	duże miasto >500 tys.	zamężna(y)/żonaty(a)	bardzo dobry	2
2	3	1	1	1	2	1	3	1	1	1	1	1	1	2	3	4	2	2	1	3	2	3	2	2	3	2	3	1	42	OKLRI27	2		wyższe	duże miasto >500 tys.	zamężna(y)/żonaty(a)	dobry	2
4	1	1	1	4	1	1	1	1	1	1	1	1	1	1	4	4	1	1	1	4	2	2	3	3	2	3	3	1	42		2		średnie	małe miasto < 500 tys.	singiel	dobry	1	14 lat	3h
1	4	2	1	1	2	2	1	1	1	1	1	1	1	2	3	3	3	3	1	1	2	3	2	2	3	2	3	1	42	WARYT1	2		wyższe	duże miasto >500 tys.	w związku	dobry	2
3	2	3	2	2	2	2	2	2	2	1	1	1	1	1	1	1	2	2	1	2	3	3	2	3	2	3	3	1	42	UARLI8	2		średnie	duże miasto >500 tys.	w związku	bardzo dobry	2
2	4	4	2	2	2	2	3	3	2	1	2	1	1	1	1	1	1	1	1	4	2	2	2	2	2	2	2	2	41		2		wyższe	duże miasto >500 tys.	inny	dobry	2
1	1	3	1	3	1	1	5	1	1	1	1	1	4	1	1	1	5	5	1	1	1	1	2	1	1	2	2	1	41	UTŹZN8	2		wyższe	małe miasto < 500 tys.	zamężna(y)/żonaty(a)	dobry	1	Fortepian, gitara, organy	Godzina do dwoch
1	5	2	2	2	4	3	1	2	1	1	1	1	2	2	2	2	2	1	1	2	2	2	2	3	2	2	3	1	41	AAGRA14	2		wyższe	duże miasto >500 tys.	w związku	dobry	1	Ponad 20 lat	4, czasem 5 godzin
1	3	4	3	1	1	1	4	1	1	1	1	4	4	1	1	4	1	1	1	1	2	2	2	2	2	2	2	1	41	GAREZ02	2	autyzm/zespół Aspergera;nadwrażliwość słuchową (hyperacusis)	wyższe	wieś	zamężna(y)/żonaty(a)	dobry	1	30	1
4	5	3	1	2	1	2	2	2	1	1	1	1	3	1	2	1	2	2	1	2	3	1	1	1	3	2	3	1	41	OAENA13	2		wyższe	duże miasto >500 tys.	zamężna(y)/żonaty(a)	dobry	1	26	2
4	2	4	1	2	4	1	2	2	1	1	1	1	1	1	4	1	2	3	1	1	2	2	2	2	2	3	3	2	41	nalzr21	2		wyższe	duże miasto >500 tys.	w związku	dobry	2
1	2	4	2	1	1	1	2	4	1	1	1	2	1	2	4	1	5	1	1	1	2	2	2	2	2	2	2	2	41	GANAI11	2		wyższe	małe miasto < 500 tys.	singiel	dobry	2
1	1	1	2	1	1	1	1	2	1	1	1	2	1	1	1	2	5	3	5	4	2	2	2	2	1	2	3	2	41		2		wyższe	małe miasto < 500 tys.	w związku	zły	1	22	0
3	2	4	2	2	2	3	2	2	1	1	1	1	1	1	1	1	2	2	1	3	2	2	2	2	3	2	3	1	41	Akela6	2		wyższe	duże miasto >500 tys.	zamężna(y)/żonaty(a)	dobry	1	35	2
4	1	2	2	1	1	1	1	3	1	3	1	3	1	2	2	3	2	2	1	1	3	2	3	2	2	2	3	1	41	UAKLI16	2		wyższe	duże miasto >500 tys.	inny	zły	1	10 lat	1-2 godziny
1	3	4	2	1	3	4	5	3	1	1	1	1	1	4	1	3	1	1	1	3	3	3	3	3	1	2	2	2	40		2	autyzm/zespół Aspergera	wyższe	duże miasto >500 tys.	singiel	dobry	1	23	0,5
3	4	2	1	2	2	4	3	2	1	1	2	1	1	1	3	4	2	2	1	3	2	1	2	3	2	2	3	1	40	AKANE26	2	autyzm/zespół Aspergera;nadwrażliwość słuchową (hyperacusis)	średnie	duże miasto >500 tys.	singiel	dobry	2
3	4	3	2	1	3	3	3	3	3	1	1	1	1	2	2	2	2	2	1	2	2	2	3	3	3	3	3	1	40	AACNB26	2		wyższe	małe miasto < 500 tys.	zamężna(y)/żonaty(a)	dobry	1	Od 6 roku zycia	4-6
4	3	2	2	1	1	2	2	2	2	1	1	2	2	1	2	2	2	4	2	4	2	2	3	3	2	3	3	2	40	AAODE14	2	nadwrażliwość słuchową (hyperacusis)	wyższe	duże miasto >500 tys.	zamężna(y)/żonaty(a)	zły	1	40	3
2	2	2	2	2	2	2	2	2	2	2	2	2	2	2	3	2	2	2	2	2	2	2	2	3	2	3	3	1	40	nasty7	2		wyższe	duże miasto >500 tys.	w związku	dobry	1	15 lat	1
1	1	3	4	2	3	3	2	4	1	1	1	1	2	1	1	4	3	2	1	1	2	2	3	3	3	3	3	2	40	YKAED14	2	autyzm/zespół Aspergera	wyższe	duże miasto >500 tys.	w związku	dobry	1	23	3
2	5	5	2	3	1	2	4	4	1	1	2	1	2	1	1	1	1	1	1	1	1	1	2	1	3	2	3	1	40	AAOYN22	2		wyższe	duże miasto >500 tys.	singiel	dobry	1	17	3/4
2	3	2	2	1	1	2	2	1	1	1	2	2	2	2	1	2	2	4	2	4	2	2	3	2	1	2	3	2	40		2		wyższe	duże miasto >500 tys.	singiel	dobry	1	27	1
1	2	4	1	2	1	2	3	3	1	2	3	1	2	2	1	2	2	2	1	3	2	3	2	2	1	2	2	2	40	Aazra3	2		wyższe	duże miasto >500 tys.	zamężna(y)/żonaty(a)	bardzo dobry	1	15	1
3	4	2	3	1	1	1	1	2	1	1	1	3	2	2	3	2	1	3	1	3	1	1	2	2	3	2	3	1	40		2		wyższe	duże miasto >500 tys.	inny	dobry	2
1	3	5	1	1	3	1	1	3	1	1	1	1	3	1	1	3	3	3	1	3	2	1	2	2	2	2	2	1	40		2		wyższe	małe miasto < 500 tys.	zamężna(y)/żonaty(a)	dobry	1	29	1
3	5	1	4	1	2	1	4	1	1	1	1	4	4	4	4	1	3	1	1	1	2	2	3	3	1	2	3	1	39	MAGAN27	2	autyzm/zespół Aspergera	wyższe	małe miasto < 500 tys.	zamężna(y)/żonaty(a)	bardzo dobry	2
2	3	2	2	3	2	3	2	3	2	1	2	2	3	3	2	2	2	2	1	3	2	2	3	2	3	2	3	1	39		2	autyzm/zespół Aspergera	wyższe	duże miasto >500 tys.	singiel	dobry	2
2	4	4	1	2	1	2	1	3	2	1	3	1	4	2	2	1	3	4	2	2	2	3	2	1	2	2	3	2	39		2		wyższe	duże miasto >500 tys.	singiel	dobry	2
2	4	4	1	3	4	2	3	4	1	1	2	1	3	1	1	4	2	3	1	3	1	2	2	2	3	2	2	2	38	iłini8	2	autyzm/zespół Aspergera;Chad	średnie	duże miasto >500 tys.	singiel	dobry	2
3	4	4	2	2	2	2	2	4	2	2	2	1	2	1	1	4	2	2	1	4	2	2	2	2	2	2	3	1	38	AAZFE30	2		wyższe	duże miasto >500 tys.	zamężna(y)/żonaty(a)	bardzo dobry	2
5	3	4	3	2	3	3	3	2	1	1	3	2	1	1	1	2	3	3	1	2	2	2	3	2	2	2	3	1	38	LABŁR15	2	nadwrażliwość słuchową (hyperacusis)	wyższe	małe miasto < 500 tys.	zamężna(y)/żonaty(a)	bardzo dobry	1	46	2-3
1	5	3	3	3	1	5	5	5	1	1	1	1	3	1	1	1	1	1	1	4	1	2	2	3	1	3	3	2	38		2		wyższe	duże miasto >500 tys.	singiel	dobry	1	23	2
2	4	4	4	4	2	2	5	4	1	1	1	1	3	1	1	3	1	1	1	2	3	2	3	3	1	2	2	1	38		2		wyższe	wieś	w związku	dobry	2
1	3	2	1	4	4	2	2	1	1	1	1	3	2	4	4	5	2	4	1	4	2	2	2	2	1	2	3	1	37		2	OCD	wyższe	wieś	inny	dobry	1	20	7
4	5	3	2	4	3	5	4	1	1	1	1	1	1	1	3	4	3	3	1	1	2	1	2	2	1	2	2	1	37	Eaełe7	2		wyższe	duże miasto >500 tys.	w związku	dobry	2
2	4	2	4	1	4	2	4	4	1	1	1	1	3	2	1	2	2	4	2	4	1	1	3	1	1	2	3	1	37		2		wyższe	duże miasto >500 tys.	w związku	dobry	1	wokalistka- pianistka; 36 lat	5,5
4	3	4	1	2	1	3	2	2	2	1	3	1	2	2	1	4	3	4	2	4	3	1	3	2	3	2	3	2	37	ZSII6	2		wyższe	duże miasto >500 tys.	rozwiedziony/rozwiedziona	dobry	2
3	4	4	3	2	2	2	2	4	1	1	1	2	2	2	2	4	1	4	1	4	3	3	3	3	3	2	2	1	37	AAPFE26	2		wyższe	duże miasto >500 tys.	zamężna(y)/żonaty(a)	dobry	2
5	3	3	4	2	3	2	2	2	2	3	3	3	3	4	4	3	1	1	1	4	3	3	3	1	3	3	3	1	36	AAYTL25	2		wyższe	małe miasto < 500 tys.	zamężna(y)/żonaty(a)	bardzo dobry	2
2	3	3	4	3	3	2	4	2	1	1	1	3	4	1	1	4	4	4	3	4	2	3	3	3	1	3	3	2	36	AAKRO8	2		wyższe	duże miasto >500 tys.	singiel	dobry	2
3	4	4	4	4	3	3	2	3	2	1	1	4	3	1	3	3	1	3	4	1	3	3	3	1	2	2	1	1	36	WALRA22	2		średnie	małe miasto < 500 tys.	zamężna(y)/żonaty(a)	dobry	2
1	3	4	1	1	2	4	5	5	1	1	4	1	2	4	1	5	1	4	1	5	2	2	2	2	1	2	3	1	36	AABDO23	2		wyższe	małe miasto < 500 tys.	zamężna(y)/żonaty(a)	dobry	1	25	1
4	4	4	3	5	2	2	3	2	1	1	4	2	2	2	2	2	1	4	1	4	2	2	3	3	2	3	3	1	36		2	nadwrażliwość słuchową (hyperacusis);Niedosłuch obustronny, szumy uszne	wyższe	duże miasto >500 tys.	singiel	dobry	2
4	3	4	4	3	3	2	3	4	1	1	2	3	2	1	1	3	1	3	3	4	2	3	2	2	3	2	2	1	36		2		wyższe	małe miasto < 500 tys.	w związku	dobry	1	21 lat	3
1	4	1	1	1	1	4	4	5	1	1	4	1	4	3	3	4	1	5	1	4	3	1	2	2	2	2	2	1	36	Aanłn8	2		wyższe	małe miasto < 500 tys.	zamężna(y)/żonaty(a)	dobry	2
2	1	2	2	3	2	3	4	3	2	2	3	2	3	2	2	3	3	4	3	3	3	2	2	3	3	3	3	1	36	Aazdi23	2	Hashimoto	wyższe	małe miasto < 500 tys.	zamężna(y)/żonaty(a)	dobry	2
3	4	3	2	3	1	3	4	4	1	1	1	1	1	1	4	4	4	4	1	4	3	1	2	2	3	3	2	1	36	GALRN14	2		wyższe	duże miasto >500 tys.	zamężna(y)/żonaty(a)	bardzo dobry	1	23	1
3	5	5	2	2	1	1	5	1	1	1	1	3	4	1	4	2	3	4	1	4	3	1	2	2	1	2	3	2	36	AANZ14	2		wyższe	duże miasto >500 tys.	zamężna(y)/żonaty(a)	dobry	2
4	4	3	2	2	3	4	3	2	1	2	3	3	2	2	4	3	4	3	2	3	3	3	2	3	1	3	3	1	35	AAWRÓ04	2		wyższe	duże miasto >500 tys.	zamężna(y)/żonaty(a)	dobry	1	15	0.5
4	5	4	3	3	2	2	4	4	2	2	2	2	2	2	2	3	3	4	2	2	2	2	2	2	3	2	3	1	35		2	autyzm/zespół Aspergera	wyższe	małe miasto < 500 tys.	zamężna(y)/żonaty(a)	dobry	2
4	4	5	3	3	2	3	2	2	2	1	2	3	3	2	2	3	4	3	3	3	1	1	2	1	3	2	2	1	35	LAOOA05	2	ocd	wyższe	duże miasto >500 tys.	singiel	zły	2
2	2	3	2	3	2	4	4	3	2	2	4	2	3	2	2	4	2	4	2	4	3	2	2	2	3	2	3	1	35	VAŁLN3	2		wyższe	duże miasto >500 tys.	singiel	dobry	1	20	3
2	4	4	2	2	2	3	4	4	1	1	2	2	2	4	4	4	1	5	1	4	1	1	2	1	2	2	2	1	35	akann27	2		średnie	duże miasto >500 tys.	singiel	dobry	2
5	4	3	4	1	3	2	4	3	1	3	4	3	3	2	4	3	2	3	2	3	1	1	2	1	1	2	3	1	34	AADLE4	2		wyższe	małe miasto < 500 tys.	singiel	zły	1	20	2
4	3	5	3	4	4	5	1	4	1	4	1	4	5	1	1	2	4	4	1	1	2	2	2	1	1	2	2	2	34	WADIA30	2	Depresja	wyższe	duże miasto >500 tys.	w związku	zły	1	15	3 godziny śpiewam
5	5	2	4	4	2	2	4	1	1	1	2	3	4	4	4	4	2	2	1	4	3	3	2	2	1	2	2	1	34	Otlyb7	2		średnie	małe miasto < 500 tys.	w związku	dobry	2
3	3	4	4	5	3	2	3	4	2	1	1	4	4	2	2	4	1	4	1	4	2	2	3	2	1	2	3	1	34	AJARO19	2	autyzm/zespół Aspergera	wyższe	duże miasto >500 tys.	w związku	dobry	2
5	2	2	4	5	5	4	4	4	2	1	1	4	2	1	1	2	1	4	2	5	1	3	1	1	1	2	1	2	34	LACSO20	2		wyższe	duże miasto >500 tys.	singiel	dobry	1	23	>1h
5	5	1	3	1	1	1	5	4	1	1	1	3	4	2	4	4	4	5	1	4	3	1	2	1	1	2	3	2	34	AJBYO22	2		wyższe	duże miasto >500 tys.	zamężna(y)/żonaty(a)	bardzo dobry	2
4	5	3	4	2	3	1	5	2	1	1	4	2	1	1	4	5	5	5	1	1	3	1	2	2	1	2	3	1	34	OZLDN18	2	Zaburzenia afektywne	średnie	małe miasto < 500 tys.	w związku	bardzo dobry	2
3	4	5	4	1	1	3	4	5	1	4	3	1	3	1	1	5	1	5	1	4	2	2	2	2	2	3	3	1	34	Magro25	2		wyższe	duże miasto >500 tys.	w związku	dobry	2
3	4	2	4	3	2	3	4	3	1	1	3	3	4	3	3	3	4	3	3	4	1	1	3	1	1	1	2	1	33	AAWNL8	2		wyższe	duże miasto >500 tys.	w związku	dobry	1	21	6
4	4	3	4	4	3	4	2	5	1	1	2	2	4	2	2	4	4	3	1	4	1	2	2	1	1	2	2	1	33	AARSA12	2		średnie	duże miasto >500 tys.	singiel	dobry	1	12	1
4	5	2	1	5	3	3	4	4	2	1	5	2	4	1	5	3	1	4	1	3	1	1	2	2	2	2	2	1	33	AACRA3	2		wyższe	duże miasto >500 tys.	w związku	dobry	1	20	3
4	4	3	5	2	4	2	4	3	1	1	4	4	2	1	4	2	5	5	1	2	2	1	2	1	2	2	3	1	33		2		średnie	duże miasto >500 tys.	w związku	dobry	2
5	3	2	3	2	2	4	2	1	2	2	4	2	4	3	2	4	5	4	2	4	1	1	2	1	1	2	3	2	33		2		wyższe	duże miasto >500 tys.	singiel	dobry	2
4	3	4	3	4	4	4	2	4	2	1	2	1	3	4	2	4	4	2	1	4	1	2	3	3	1	2	3	2	33	AACEA10	2	autyzm/zespół Aspergera	średnie	duże miasto >500 tys.	w związku	dobry	2
4	4	4	3	2	2	4	4	4	2	1	1	2	2	3	3	3	4	3	3	4	3	3	3	3	1	3	3	1	33	OASŁA22	2		średnie	małe miasto < 500 tys.	w związku	dobry	2
3	5	3	5	2	2	4	5	4	1	1	1	4	3	1	3	4	1	5	1	4	1	1	2	1	2	2	2	1	33	AZEŻI05	2	Mózgowe porażenie dziecięce	wyższe	małe miasto < 500 tys.	w związku	dobry	2
1	4	5	4	2	4	5	4	5	1	1	1	1	3	1	3	5	4	5	1	5	2	2	2	3	1	2	2	1	32	OAEŻB24	2	------	wyższe	duże miasto >500 tys.	singiel	bardzo dobry	2	12	już nie.
4	4	3	1	3	5	5	4	4	2	1	2	2	3	2	4	4	2	2	4	4	3	2	3	3	1	2	3	2	32	IRCLA27	2		średnie	duże miasto >500 tys.	zamężna(y)/żonaty(a)	dobry	1	24	1
5	4	5	2	4	4	5	5	5	1	2	1	1	1	4	2	5	1	2	4	2	2	2	2	1	1	1	2	1	32	USRAA09	2		wyższe	małe miasto < 500 tys.	zamężna(y)/żonaty(a)	dobry	2
3	3	4	4	4	3	2	4	4	2	1	2	2	3	2	2	4	4	4	3	4	1	1	1	1	1	2	3	2	32	AAŃRÓ9	2		wyższe	małe miasto < 500 tys.	zamężna(y)/żonaty(a)	bardzo dobry	1	Od 25lat.	Ok godziny
4	3	4	4	2	2	2	4	4	2	2	2	3	4	2	2	4	3	5	2	4	2	2	3	3	1	2	3	2	32	Oaeia31	2		wyższe	duże miasto >500 tys.	singiel	zły	1	22	2
2	2	4	2	4	1	3	4	4	1	1	1	4	4	4	5	4	4	4	1	4	2	2	3	2	1	3	3	2	32	RARNA06	2		średnie	wieś	w związku	dobry	2
5	4	1	2	3	3	2	4	4	1	1	4	1	4	4	4	4	3	4	1	4	2	1	2	1	1	1	3	1	32	AASAN12	2		wyższe	duże miasto >500 tys.	singiel	dobry	1	12 lat	4
5	5	5	5	5	5	5	5	5	1	1	1	1	1	1	1	5	1	5	1	5	2	2	2	2	1	2	2	1	31	EAYNN10	2		wyższe	duże miasto >500 tys.	w związku	dobry	1	30	2
5	5	2	4	4	4	5	3	5	1	1	3	1	3	5	4	3	4	3	2	1	1	1	2	2	1	2	2	1	31	Aacże31	2	autyzm/zespół Aspergera	średnie	małe miasto < 500 tys.	w związku	dobry	2
1	4	3	4	4	4	4	4	2	2	1	4	4	2	4	2	4	4	5	2	4	2	3	3	1	1	1	3	1	31	LADNE14	2		wyższe	wieś	singiel	dobry	1	Od 10 r.z	3h
3	4	5	2	3	1	2	5	3	2	5	4	1	4	5	3	4	5	4	1	2	3	3	2	2	1	1	3	2	31	AARRN25	2		wyższe	małe miasto < 500 tys.	singiel	dobry	2
5	5	3	5	4	3	2	5	1	4	1	1	1	5	1	5	5	3	5	1	3	2	1	1	1	1	2	3	1	31	AAWTA15	2	uzależnienia, zaburzenia osobowości borderline	wyższe	duże miasto >500 tys.	w związku	bardzo dobry	1
5	4	5	1	1	5	4	1	4	1	2	4	1	1	5	4	5	4	4	1	5	2	2	2	2	1	2	2	2	31	Aazae9	2		wyższe	małe miasto < 500 tys.	singiel		2
3	5	3	5	3	5	3	4	4	2	1	1	5	4	5	1	4	5	1	1	2	2	2	3	2	1	2	3	1	31		2		wyższe	duże miasto >500 tys.	zamężna(y)/żonaty(a)	dobry	1	29	Kiedyś więcej obecnie mniej średnio około godziny
2	5	4	4	5	1	3	4	4	1	1	2	3	4	3	5	4	2	4	1	4	3	1	2	1	2	2	3	1	31		2	autyzm/zespół Aspergera	wyższe	małe miasto < 500 tys.	zamężna(y)/żonaty(a)	dobry	2
5	4	1	4	2	4	3	4	4	1	1	4	2	3	4	5	3	2	5	1	4	1	1	2	1	1	2	3	2	31	UZDRB31	2		wyższe	duże miasto >500 tys.	zamężna(y)/żonaty(a)	bardzo dobry	2
5	5	3	3	4	4	1	4	4	1	4	4	1	5	4	2	5	2	5	2	5	1	3	2	1	1	1	2	1	30	AALFA29	2		wyższe	duże miasto >500 tys.	singiel	zły	2
5	3	3	4	4	3	4	5	3	3	2	5	5	5	1	1	5	1	5	1	5	2	2	2	1	1	2	2	1	30	Easan5	2	autyzm/zespół Aspergera	wyższe	duże miasto >500 tys.	zamężna(y)/żonaty(a)	dobry	1	od 7 roku życia	od dwóch lat w ogóle nie ćwiczę no może 5 h w ciągu całego roku plus granie na ślubach bądź pojedynczych lekcjach
5	4	4	5	2	4	3	5	4	1	1	4	2	4	5	4	1	4	4	2	4	3	1	2	1	1	2	3	1	30		2		średnie	wieś	w związku	dobry	2
5	4	2	3	2	5	2	5	4	1	2	3	3	4	3	4	4	1	5	5	5	3	1	3	3	1	3	3	1	30	NJMGZ16	2	mizofonię (samodzielna diagnoza)	wyższe	duże miasto >500 tys.	zamężna(y)/żonaty(a)	dobry	1	Od 28 lat. (Od czwartego roku życia)	7
3	5	5	5	3	2	1	2	2	5	2	4	3	4	3	5	3	5	1	5	4	2	1	2	1	1	3	3	1	30	LADRN28	2		wyższe	duże miasto >500 tys.	zamężna(y)/żonaty(a)	dobry	2
4	5	5	4	4	3	3	3	4	2	3	3	4	4	5	1	3	4	4	1	3	1	3	2	1	1	2	3	1	30	AATAR22	2		wyższe	duże miasto >500 tys.	zamężna(y)/żonaty(a)	bardzo dobry	1	19 lat	1
5	5	4	5	4	3	2	5	5	1	2	1	1	5	5	1	5	1	5	1	5	1	1	2	1	1	1	2	2	30	YRNŁN17	2		wyższe	duże miasto >500 tys.	w związku	dobry	2
2	4	4	5	4	4	4	5	2	2	2	3	4	4	2	4	3	4	4	3	2	3	1	2	3	3	3	3	1	30		2	depresja	wyższe	duże miasto >500 tys.	zamężna(y)/żonaty(a)	dobry	2
5	5	3	4	4	3	3	5	3	3	2	2	2	3	2	2	5	4	4	3	4	3	3	2	2	1	2	3	1	30	UANNR26	2		wyższe	małe miasto < 500 tys.	singiel	dobry	2
5	5	5	4	3	2	3	4	4	2	2	4	4	3	4	5	3	4	2	1	2	2	3	2	2	1	1	3	1	30	AAILE19	2		wyższe	duże miasto >500 tys.	zamężna(y)/żonaty(a)	bardzo dobry	1	18	1
5	5	5	3	2	3	4	5	5	4	2	4	2	2	4	5	2	2	4	1	2	1	3	2	2	1	2	2	1	30	OAUNN07	2		średnie	duże miasto >500 tys.	zamężna(y)/żonaty(a)	dobry	2
4	5	3	3	2	1	2	4	4	1	2	4	4	5	4	5	4	4	4	1	4	1	1	1	1	2	2	3	1	30	EALŻA27	2		wyższe	duże miasto >500 tys.	singiel	dobry	2
3	5	4	3	5	4	4	5	3	1	1	3	3	5	3	3	3	3	4	2	3	1	1	1	1	1	2	3	1	30		2		wyższe	duże miasto >500 tys.	zamężna(y)/żonaty(a)	dobry	2
3	5	4	3	4	3	4	2	3	2	2	4	2	4	4	2	4	4	4	3	4	3	1	1	1	1	1	2	1	30	AŁBRA21	2	zaburzenia depresyjno-lękowe, PTSD, zaburzenia obsesyjno-kompulsyjne	wyższe	duże miasto >500 tys.	w związku	dobry	2
5	5	4	4	2	3	3	5	5	1	1	1	3	5	5	5	3	2	4	2	2	1	1	2	1	2	2	2	1	30		2		średnie	duże miasto >500 tys.	singiel	dobry	2
4	4	4	4	3	3	3	4	4	2	2	2	3	4	2	3	4	4	4	3	4	1	1	2	3	3	3	3	1	30	ABZAY10	2		wyższe	małe miasto < 500 tys.	w związku	zły	1	17	nie dotyczy
5	3	3	5	4	5	5	5	2	1	1	2	4	4	2	3	3	5	5	1	2	1	1	1	1	1	2	3	2	30	AŁBRA21	2	zaburzenia depresyjno-lękowe, zespół stresu pourazowego	wyższe	małe miasto < 500 tys.	w związku	dobry	1	15	2-3
4	5	3	2	3	3	3	4	4	2	2	4	3	3	4	4	4	3	4	2	4	3	1	1	1	1	1	2	1	30	IZDŻR17	2		wyższe	duże miasto >500 tys.	rozwiedziony/rozwiedziona	dobry	2	0	0
4	5	5	4	4	2	3	4	4	3	2	2	3	3	2	4	4	4	4	2	2	2	2	3	3	1	2	2	1	30	Ealżd04	2		wyższe	małe miasto < 500 tys.	w związku	dobry	2
5	5	5	5	4	4	4	5	3	1	1	2	5	5	1	1	1	5	5	1	2	1	1	1	1	1	2	3	1	30		2		wyższe	małe miasto < 500 tys.	singiel	bardzo dobry	2
4	5	3	4	4	2	2	4	3	1	1	5	5	5	5	4	3	5	5	1	5	2	3	3	1	1	1	3	1	29	AALNE13	2	Nerwica	wyższe	duże miasto >500 tys.	zamężna(y)/żonaty(a)	dobry	2
5	5	4	4	3	3	3	5	4	2	2	2	4	4	3	5	3	4	4	4	3	1	1	3	3	1	2	3	1	29	DNYNE9	2		średnie	małe miasto < 500 tys.	w związku	dobry	2
2	5	4	4	3	2	4	5	5	1	1	5	4	1	3	5	5	4	5	2	5	3	1	2	1	1	2	2	1	29	IZPŁD9	2		wyższe	duże miasto >500 tys.	singiel	dobry	2
3	5	3	5	4	3	3	5	3	2	2	2	5	4	2	3	5	3	5	3	5	2	1	1	1	1	1	2	1	29	Laóaa16	2		wyższe	duże miasto >500 tys.	w związku	dobry	1	20	3
5	4	5	5	3	4	4	4	5	3	1	2	2	4	1	5	5	4	3	2	4	1	1	2	1	1	2	2	1	29	UADNE09	2		wyższe	duże miasto >500 tys.	zamężna(y)/żonaty(a)	dobry	2
2	4	5	3	4	2	5	4	5	2	1	4	1	4	2	4	5	5	5	3	4	3	1	1	2	1	2	3	1	29		2		wyższe	duże miasto >500 tys.	singiel	zły	1	17	3-7
5	5	3	3	5	1	3	5	4	3	1	3	3	5	5	1	5	3	5	1	5	1	1	1	1	2	2	3	1	29	IRWAR16	2		wyższe	duże miasto >500 tys.	singiel	zły	2
4	5	4	5	4	2	3	2	2	5	1	4	2	4	2	5	4	5	5	4	2	1	1	1	2	1	2	2	1	29	UTĄAN22	2		wyższe	małe miasto < 500 tys.	singiel	dobry	1	21	pół godziny
5	4	4	4	5	4	3	5	3	3	1	3	5	4	1	2	4	4	4	4	2	2	1	2	1	1	1	3	1	29		2		średnie	duże miasto >500 tys.	w związku	dobry	2
5	5	5	5	5	5	5	5	5	5	1	1	2	4	1	1	2	4	2	1	5	3	2	2	1	1	2	2	1	29		2		wyższe	duże miasto >500 tys.	zamężna(y)/żonaty(a)	dobry	2
4	4	2	5	2	1	3	5	4	1	1	4	5	4	4	5	4	4	4	3	4	1	1	2	1	1	2	3	1	29		2		średnie	duże miasto >500 tys.	singiel	dobry	2
5	5	5	4	5	4	3	4	5	2	4	4	2	4	3	4	4	3	4	2	4	1	1	2	1	1	1	2	1	28	AŁSCA11	2	autyzm/zespół Aspergera	wyższe	duże miasto >500 tys.	w związku	dobry	1	20	3
5	5	5	5	5	5	5	5	5	1	1	2	5	5	1	5	4	2	5	1	3	1	1	1	1	3	2	3	1	28	Nazżi12	2		wyższe	wieś	zamężna(y)/żonaty(a)	bardzo dobry	1	3 lata	20 minut
5	3	3	3	4	3	5	5	5	1	3	4	2	4	4	2	5	5	5	4	4	3	3	3	1	1	1	1	1	28	AAZIA08	2		średnie	wieś	rozwiedziony/rozwiedziona	zły	2
5	5	3	4	4	4	2	2	2	3	1	4	5	5	5	5	5	4	5	3	3	1	1	1	1	1	2	3	1	28		2		średnie	duże miasto >500 tys.	w związku	dobry	1	Pół roku	30 minut
5	5	4	5	5	2	3	5	3	2	3	5	5	5	2	5	4	2	5	1	3	1	1	2	2	1	2	2	1	28	AAILO16	2	CHAD	średnie	małe miasto < 500 tys.	w związku	dobry	1	9	3
5	4	5	4	4	3	3	4	3	3	3	2	3	5	4	5	5	4	5	1	4	1	1	1	1	1	2	3	1	28	OAOŻN22	2		wyższe	duże miasto >500 tys.	zamężna(y)/żonaty(a)	dobry	1	26	Różnie, czasem 1
4	5	5	5	5	4	4	5	5	4	2	3	4	4	5	2	5	2	3	1	2	2	2	2	1	1	2	2	1	28	RAŁIR24	2		wyższe	duże miasto >500 tys.	singiel	dobry	1	14 lat	0,15h
5	5	5	4	4	3	4	4	5	3	4	4	3	3	4	2	4	4	4	1	4	1	1	2	1	1	2	3	1	28	AAEAA25	2			duże miasto >500 tys.	zamężna(y)/żonaty(a)	zły	2
4	4	2	4	3	5	4	5	2	4	2	4	3	4	5	5	4	5	3	1	5	1	1	2	1	3	2	2	1	28	Nie	2		wyższe	duże miasto >500 tys.	zamężna(y)/żonaty(a)	dobry	2
5	5	3	5	4	5	3	5	5	1	1	3	5	4	4	1	3	4	4	3	5	3	1	1	1	1	1	3	2	28	NAADA10	2		wyższe	duże miasto >500 tys.	singiel	dobry	1	18	3
5	5	3	4	4	4	4	4	4	3	3	3	3	4	3	3	4	4	4	3	4	1	1	1	1	1	3	2	1	28		2		wyższe	małe miasto < 500 tys.	w związku	dobry	2
3	4	3	4	4	2	4	5	4	4	3	4	3	4	4	2	5	3	4	3	5	1	2	2	1	1	2	2	1	28		2		wyższe	duże miasto >500 tys.	singiel	bardzo dobry	1	30 lat	4
5	5	4	4	4	4	3	4	4	2	2	3	3	4	4	3	4	4	4	3	4	2	1	2	2	1	2	3	1	28		2		wyższe	wieś	zamężna(y)/żonaty(a)	bardzo dobry	2
4	5	4	4	4	3	4	4	4	3	3	4	4	4	5	5	5	4	4	3	4	1	1	2	1	1	1	2	1	27	MAGŻB23	2		wyższe	duże miasto >500 tys.	w związku	dobry	2
5	5	5	5	5	2	5	5	5	1	1	4	4	5	4	5	5	2	5	1	4	1	1	1	1	1	2	3	1	27		2	ubytki słuchu	wyższe	duże miasto >500 tys.	zamężna(y)/żonaty(a)	dobry	1	23	Gram okazjonalnie. Raz na tydzień.
4	4	4	5	5	2	3	4	5	4	1	4	5	5	4	1	5	5	5	4	4	3	3	2	1	1	3	3	1	27	NATAI25	2		wyższe	duże miasto >500 tys.	zamężna(y)/żonaty(a)	bardzo dobry	1	30	3
3	4	3	3	5	3	4	4	3	3	5	5	4	4	5	4	3	5	5	4	4	1	1	1	2	1	1	3	1	27	AASNE19	2		wyższe	duże miasto >500 tys.	singiel	dobry	2
5	5	4	5	4	4	4	5	5	1	1	5	5	4	4	2	5	3	5	3	4	1	1	1	1	1	2	2	1	27	IRRŻR01	2		średnie	duże miasto >500 tys.	zamężna(y)/żonaty(a)	dobry	2
5	5	5	5	5	5	5	5	5	5	1	1	3	5	1	4	4	4	5	1	4	2	2	1	1	2	2	2	1	27	OABRD10	2		wyższe	duże miasto >500 tys.	zamężna(y)/żonaty(a)	dobry	2
5	5	3	5	2	2	4	4	5	2	2	4	3	4	5	5	4	5	5	4	4	1	1	1	1	1	2	2	2	27	AAŚDN02	2		wyższe	duże miasto >500 tys.	w związku	dobry	1	24	0-2 (nieregularnie)
4	5	4	3	2	2	3	5	5	2	3	4	5	5	5	4	4	5	5	3	4	1	1	2	1	1	1	3	1	27	GABAU5	2		średnie	duże miasto >500 tys.	zamężna(y)/żonaty(a)	dobry	2
4	3	5	5	4	2	3	5	5	1	1	5	5	5	4	2	4	5	5	3	5	2	1	1	1	1	1	3	2	27	Oamnr28	2		średnie	duże miasto >500 tys.	zamężna(y)/żonaty(a)	dobry	2
4	4	3	3	5	3	5	5	3	4	4	3	2	4	3	4	5	5	4	4	4	3	1	1	2	1	1	2	1	27		2		średnie	duże miasto >500 tys.	w związku	dobry	2
5	5	3	2	5	3	4	5	4	4	2	2	2	5	2	5	5	5	5	3	5	1	1	1	2	3	1	3	1	27	AZORA24	2	OCD	średnie	duże miasto >500 tys.	w związku	zły	2
1	1	5	1	1	5	1	5	3	5	5	5	5	3	5	5	5	5	5	5	5	2	2	3	3	2	3	3	1	27		2		średnie	małe miasto < 500 tys.	w związku	dobry	2
5	5	3	5	5	3	5	4	4	5	1	1	5	5	1	1	5	5	3	5	5	3	2	2	1	1	1	3	1	27	LABRO25	2		wyższe	duże miasto >500 tys.	w związku	bardzo dobry	2
1	5	5	2	5	4	5	5	5	4	5	3	5	2	3	1	5	5	5	1	5	3	1	1	2	1	1	2	1	27		2	epilepsja	średnie	duże miasto >500 tys.	w związku	zły	1	13 lat	1
5	5	4	3	5	2	5	4	4	5	1	5	4	5	5	5	5	5	4	5	5	1	1	1	1	1	2	2	1	26	uzzaa28	2	autyzm/zespół Aspergera	średnie	małe miasto < 500 tys.	singiel		2
5	5	5	5	5	3	5	5	5	3	1	5	5	5	1	3	5	5	5	5	5	3	1	1	1	1	1	2	1	26	Gaaro25	2	autyzm/zespół Aspergera	wyższe	duże miasto >500 tys.	rozwiedziony/rozwiedziona	zły	2
5	5	4	5	2	3	5	5	5	1	5	5	5	5	5	5	5	4	5	2	5	1	1	1	1	1	2	3	1	26	Aaiiq3	2		wyższe	małe miasto < 500 tys.	w związku	dobry	2
4	4	2	5	5	3	4	5	3	3	5	5	4	5	5	5	5	5	5	4	4	1	1	1	1	1	2	3	1	26	UATAO07	2		wyższe	duże miasto >500 tys.	w związku	dobry	2
5	5	5	5	5	4	4	5	5	2	2	4	2	5	4	5	5	5	5	3	5	1	1	3	2	1	1	3	1	26	AAŃAA15	2		wyższe	wieś	zamężna(y)/żonaty(a)	dobry	2
5	4	3	5	4	5	5	5	3	3	1	4	5	5	5	5	3	5	5	5	5	1	1	2	1	1	2	2	1	26		2		wyższe	duże miasto >500 tys.	zamężna(y)/żonaty(a)	bardzo dobry	1	20	O,2
5	5	3	5	5	2	3	5	5	1	1	5	5	5	3	5	5	5	5	5	5	1	1	1	1	3	1	2	2	26		2		wyższe	małe miasto < 500 tys.	singiel	dobry	2
5	5	3	5	5	4	5	5	5	2	1	2	5	5	5	5	5	4	5	2	5	1	1	1	1	1	2	3	1	26	AAROI02	2		średnie	małe miasto < 500 tys.	w związku	dobry	2
4	5	5	5	5	3	4	4	5	4	4	3	5	5	4	3	5	3	3	4	5	2	2	3	1	1	2	2	2	26	Aakal30	2		wyższe	duże miasto >500 tys.	singiel	zły	2
4	4	1	5	3	4	5	5	5	2	1	5	5	5	5	5	5	5	5	3	5	1	1	2	1	1	2	3	1	26		2		wyższe	duże miasto >500 tys.	singiel	dobry	1	25	2
5	5	5	5	4	4	3	4	5	2	2	4	5	5	4	5	4	5	5	2	4	1	1	2	1	1	2	2	2	26	ODJIA30	2		średnie	małe miasto < 500 tys.	singiel	bardzo dobry	1	Od około 3 lat śpiewam w chórze
4	3	4	4	4	5	2	5	5	4	1	5	4	5	4	3	5	4	5	5	5	2	1	1	1	1	1	2	1	26	Aasnł15	2		wyższe	duże miasto >500 tys.	w związku	dobry	1	22	7
5	5	5	5	5	4	5	5	5	3	1	3	4	4	3	4	4	4	5	3	4	3	3	2	2	1	2	3	1	26	EALLR06	2		wyższe	duże miasto >500 tys.	rozwiedziony/rozwiedziona	dobry	2
5	5	3	4	5	2	4	5	5	1	1	2	5	4	4	5	5	5	5	5	5	1	1	1	1	3	1	2	1	26	LAIIA25	2	Zaburzenia obsesyjno-kompulsyjne	wyższe	duże miasto >500 tys.	singiel	dobry	2
5	3	4	4	5	4	5	4	4	4	1	4	4	4	3	5	5	5	5	3	4	3	1	2	1	1	2	3	1	26	Oklro30	2		wyższe	duże miasto >500 tys.	w związku	dobry	1	20	pracuję w innej branży, gram sporadycznie
5	5	5	5	5	5	5	5	5	5	1	5	5	5	4	4	5	5	5	5	5	2	1	2	1	1	1	1	2	25	OAŁDA25	2		wyższe	małe miasto < 500 tys.	singiel	dobry	1	19	1
5	5	5	5	5	5	5	5	5	5	2	5	5	5	5	5	5	5	5	2	5	1	1	2	1	1	1	2	1	25	Nagai24	2	Terapeura stwierdził, że moje dojrzewanie zostało przedłużone oraz że mizofonia Jest próbą zwrócenia na siebie uwagi poprzez uciekanie od innych osób. Bliskich osób.	wyższe	małe miasto < 500 tys.	zamężna(y)/żonaty(a)	dobry	2
2	4	5	5	5	4	5	5	5	5	3	5	5	5	5	5	5	5	5	5	5	1	1	1	2	1	1	3	1	25	ałbna26	2		średnie	małe miasto < 500 tys.	zamężna(y)/żonaty(a)		2
5	5	5	5	5	1	2	5	5	5	5	5	5	5	5	5	5	5	5	5	5	1	1	2	1	1	1	2	1	25	AACNO23	2		średnie	duże miasto >500 tys.	singiel	bardzo zły	2	Nie jestem muzykiem ale uczyłam grać się na wielu instrumentach
5	5	5	3	5	5	5	5	5	5	3	4	4	5	4	5	5	5	5	5	5	1	1	1	2	1	1	3	1	25	NARAH23	2		wyższe	duże miasto >500 tys.	w związku	dobry	2
5	5	4	5	5	5	4	5	5	5	1	4	5	5	4	5	5	5	5	5	5	1	1	1	1	1	2	3	1	25	AAENA6	2	autyzm/zespół Aspergera	średnie	wieś	zamężna(y)/żonaty(a)	dobry	2
5	5	5	5	5	3	4	5	5	4	1	5	5	4	5	5	5	5	5	5	5	1	1	1	2	1	1	2	1	25	AAAAO25	2		wyższe	duże miasto >500 tys.	zamężna(y)/żonaty(a)	dobry	2
4	5	5	5	5	4	5	4	5	3	3	5	5	5	5	5	5	5	5	3	5	1	1	1	1	1	2	3	1	25	UASAE04	2		średnie	małe miasto < 500 tys.	rozwiedziony/rozwiedziona	dobry	2
5	5	4	5	5	4	5	5	5	4	3	4	5	5	5	4	5	4	5	4	5	1	1	1	1	1	2	3	1	25	DAMYA26	2		średnie	małe miasto < 500 tys.	w związku	dobry	2
5	5	5	5	5	5	5	5	5	3	1	5	3	5	4	5	5	5	5	4	5	1	1	1	2	1	1	3	2	25	GARLN25	2		wyższe	duże miasto >500 tys.	w związku	zły	2
5	5	5	5	5	5	5	5	5	2	1	3	4	5	3	5	5	5	5	5	5	1	1	1	1	3	1	3	1	25	RALFA18	2		wyższe	duże miasto >500 tys.	zamężna(y)/żonaty(a)	dobry	2
4	4	5	5	4	4	4	5	4	2	2	4	5	5	5	5	5	5	5	5	5	2	2	3	1	1	2	1	1	25	MAGOA28	2		wyższe	duże miasto >500 tys.	singiel	bardzo dobry	1	Śpiewam od 15 lat	Nie gram
4	4	4	2	5	4	5	5	3	5	2	5	4	5	5	5	5	5	5	5	5	1	1	1	2	1	1	3	1	25		2		średnie	wieś	w związku	dobry	2
5	5	5	4	5	3	4	5	3	5	5	3	5	4	3	5	5	5	5	3	5	1	1	1	3	1	1	3	1	25	OADŻD16	2		średnie	małe miasto < 500 tys.	rozwiedziony/rozwiedziona	dobry	2
3	2	4	5	5	5	5	5	5	2	2	4	5	4	5	4	5	5	5	5	5	1	1	1	1	1	1	2	2	24	AATŁR21	2	autyzm/zespół Aspergera;Padaczka	średnie	małe miasto < 500 tys.	zamężna(y)/żonaty(a)	dobry	2
5	5	4	5	5	4	4	5	4	1	4	4	5	5	3	4	5	3	5	4	5	1	1	1	1	1	1	3	1	24	NARAA6	2		wyższe	duże miasto >500 tys.	zamężna(y)/żonaty(a)	bardzo zły	1	od 7 roku życia	4
4	5	5	5	5	5	5	5	5	1	1	3	4	5	2	4	5	5	5	4	5	1	1	1	1	1	1	3	1	24	UACRÓ01	2		wyższe	duże miasto >500 tys.	w związku	zły	2
3	5	4	5	5	3	5	5	5	5	1	4	5	5	3	5	5	3	4	3	5	1	1	1	1	1	1	3	1	24		2		wyższe	duże miasto >500 tys.	zamężna(y)/żonaty(a)	dobry	2
5	5	3	5	5	3	4	5	4	1	1	4	5	5	3	5	5	5	5	4	5	1	1	1	1	1	1	3	1	24		2		wyższe	małe miasto < 500 tys.	w związku	dobry	2
5	5	5	5	5	3	5	5	5	2	1	4	3	3	4	3	5	5	5	3	5	1	1	1	1	1	1	3	1	24	ABZAA27	2		wyższe	duże miasto >500 tys.	zamężna(y)/żonaty(a)	dobry	2
5	5	4	5	5	4	4	5	5	2	1	2	3	4	4	4	5	4	4	5	5	1	1	1	1	1	1	3	1	24	SABGA27	2		wyższe	wieś	zamężna(y)/żonaty(a)	dobry	2
5	5	4	4	4	4	4	4	4	2	3	4	4	4	4	5	5	5	4	4	3	1	1	1	1	1	1	3	1	24	NASAO05	2	autyzm/zespół Aspergera	wyższe	małe miasto < 500 tys.	inny	dobry	1	22	2
4	1	5	3	5	5	4	5	5	3	2	3	3	4	5	5	5	3	5	4	5	1	1	1	1	1	1	3	1	24	OCAA14	2		średnie	małe miasto < 500 tys.	w związku	dobry	2
2	4	4	5	4	1	4	4	5	2	1	4	5	5	5	5	5	5	5	4	4	1	1	1	1	1	1	3	2	24	USNNI23	2		wyższe	małe miasto < 500 tys.	singiel	dobry	2
5	4	4	4	4	4	4	4	2	2	1	4	5	4	4	4	4	5	5	4	4	1	1	1	1	1	1	3	1	24		2		wyższe	małe miasto < 500 tys.	singiel	dobry	2
4	5	4	4	5	3	4	5	5	2	1	4	4	4	2	1	5	4	4	4	4	1	1	1	1	1	1	3	1	24	AAKAO21	2		wyższe	małe miasto < 500 tys.	zamężna(y)/żonaty(a)	zły	2
3	5	4	5	4	2	3	5	4	1	1	2	4	5	4	3	5	5	5	2	4	1	1	1	1	1	1	3	1	24	AACŁR23	2		wyższe	duże miasto >500 tys.	w związku	dobry	2
5	5	5	1	5	4	1	5	5	3	1	1	1	4	5	5	5	3	5	1	5	1	1	1	1	1	1	1	1	24	IŁWŻA9	2		wyższe	wieś	zamężna(y)/żonaty(a)	dobry	1	2	1,5 h
4	5	5	5	5	3	3	5	5	5	4	4	4	4	5	5	5	5	5	4	5	1	1	1	1	1	1	3	1	23	LAULO7	2	autyzm/zespół Aspergera	wyższe	duże miasto >500 tys.	w związku	dobry	2
5	5	3	5	5	2	5	5	5	4	1	5	5	5	4	5	5	5	5	5	5	1	1	1	1	1	1	2	1	23		2		średnie	małe miasto < 500 tys.	singiel	bardzo dobry	2
5	5	5	5	3	5	3	5	5	2	3	4	5	5	5	5	5	4	5	5	5	1	1	1	1	1	1	3	1	23	AŁKEI03	2	autyzm/zespół Aspergera;ADHD	średnie	duże miasto >500 tys.	zamężna(y)/żonaty(a)	dobry	2
5	5	5	4	5	4	5	5	5	2	1	3	5	5	5	5	5	5	5	4	5	1	1	1	1	1	1	3	1	23	gatli18	2		wyższe	duże miasto >500 tys.	w związku	dobry	2
5	5	5	5	4	4	4	5	5	2	3	5	3	4	5	5	5	5	5	4	5	1	1	1	1	1	1	3	1	23	OZRAO4	2		wyższe	duże miasto >500 tys.	singiel	dobry	2
5	5	5	5	5	4	5	5	5	4	1	5	5	3	3	2	5	5	5	5	5	1	1	1	1	1	1	3	1	23	OAEIY31	2		wyższe	duże miasto >500 tys.	singiel	dobry	2
5	5	5	5	5	5	5	5	5	1	1	4	5	5	5	5	5	5	5	5	5	1	1	1	1	1	1	3	2	22	IALNA01	2		średnie	wieś	singiel	dobry	2
5	5	5	5	4	3	5	5	5	5	1	5	5	5	5	5	5	5	5	3	5	1	1	1	1	1	1	3	1	22	Aazia4	2		średnie	wieś	w związku	dobry	2
5	5	5	5	5	3	3	5	5	5	2	3	5	5	5	5	5	5	5	5	5	1	1	1	1	1	1	3	1	22		2		średnie	małe miasto < 500 tys.	singiel	zły	2
4	5	5	4	5	5	3	5	5	4	3	4	5	5	5	4	5	5	5	5	5	1	1	1	1	1	1	3	1	22		2		średnie	duże miasto >500 tys.	w związku	dobry	2
5	5	5	5	5	3	5	5	5	5	3	5	5	5	5	2	5	5	5	3	5	1	1	1	1	1	1	2	1	22	ABPŁT09	2		wyższe	wieś	w związku	dobry	2
5	5	5	5	5	2	5	5	5	3	2	5	5	5	3	5	5	5	5	5	5	1	1	1	1	1	1	3	1	22		2		wyższe	małe miasto < 500 tys.	w związku	dobry	2
5	5	5	5	5	2	5	5	5	4	1	5	5	5	5	5	5	5	5	4	4	1	1	1	1	1	1	3	1	22	LADDA19	2		wyższe	duże miasto >500 tys.	w związku	bardzo dobry	1	12	teraz już rzadko
4	5	5	5	5	5	5	5	5	4	3	4	3	5	5	5	5	5	5	5	5	1	1	1	1	1	1	3	2	21	IAOGI14	2	autyzm/zespół Aspergera	średnie	małe miasto < 500 tys.	singiel	zły	2
5	5	3	5	5	3	5	5	5	5	1	5	5	5	5	5	5	5	5	5	5	1	1	1	1	1	1	2	1	21	uaęao28	2		średnie	małe miasto < 500 tys.	zamężna(y)/żonaty(a)	dobry	2
5	5	5	5	5	5	5	5	4	3	2	5	5	5	5	5	5	5	5	3	5	1	1	1	1	1	1	3	1	21		2		wyższe	duże miasto >500 tys.	w związku	zły	2
5	5	5	5	5	5	5	5	4	3	2	5	5	5	5	5	5	5	5	3	5	1	1	1	1	1	1	3	1	21		2		wyższe	duże miasto >500 tys.	w związku	zły	2
4	5	5	5	4	5	4	5	5	4	3	4	5	5	5	5	5	5	5	4	5	1	1	1	1	1	1	1	1	21	LAWTD22	2		wyższe	duże miasto >500 tys.	w związku	dobry	2
4	5	5	5	5	5	5	5	5	3	5	5	5	5	4	3	5	5	5	3	5	1	1	1	1	1	1	3	1	21	AAANŁ7	2		średnie	wieś	w związku	dobry	2
5	5	5	5	5	5	5	5	5	5	2	5	5	5	5	5	5	5	5	4	5	1	1	1	1	1	1	3	1	20	MAKNA09	2		wyższe	duże miasto >500 tys.	w związku	dobry	1	Skrzypce, niereguralnie, amatorsko	30minut
5	5	5	5	5	4	5	5	5	5	1	5	5	5	5	5	5	5	5	5	5	1	1	1	1	1	1	2	1	20	UARRR16	2		wyższe	małe miasto < 500 tys.	zamężna(y)/żonaty(a)	dobry	2
5	5	5	5	5	5	5	5	5	3	2	5	5	5	5	5	5	5	5	5	5	1	1	1	1	1	1	2	1	20	ZNNAR4	2		wyższe	wieś	zamężna(y)/żonaty(a)	dobry	2
4	5	5	5	5	5	5	4	5	5	2	5	5	5	5	5	5	5	5	5	5	1	1	1	1	1	1	3	1	20	AAJNR15	2		średnie	małe miasto < 500 tys.	zamężna(y)/żonaty(a)	dobry	2
5	5	5	5	5	4	5	5	5	5	3	4	5	5	5	4	5	5	5	5	5	1	1	1	1	1	1	3	1	20	AANLR7	2	autyzm/zespół Aspergera;depresja, nerwica natrectw, zab. osobowosci	średnie	małe miasto < 500 tys.	w związku	dobry	2
5	5	5	5	5	5	5	5	5	5	2	5	5	5	5	5	5	5	5	3	5	1	1	1	1	1	1	3	1	20	Raraa02	2		zawodowe	małe miasto < 500 tys.	rozwiedziony/rozwiedziona	zły	2
5	5	5	5	5	5	5	5	5	4	4	5	5	4	4	5	5	5	5	4	5	1	1	1	1	1	1	3	1	20	AASMI31	2		średnie	duże miasto >500 tys.	zamężna(y)/żonaty(a)	dobry	2
5	5	3	5	5	5	5	5	5	5	1	5	5	5	5	5	5	5	5	5	5	1	1	1	1	1	1	3	1	20		2		średnie	duże miasto >500 tys.	singiel	zły	2
5	5	5	5	5	4	5	5	5	4	2	5	4	5	5	5	5	5	5	5	5	1	1	1	1	1	1	2	1	20	AKŁNA22	2		wyższe	duże miasto >500 tys.	w związku	dobry	2
5	5	5	5	5	3	5	5	5	4	2	5	5	5	5	5	5	5	5	5	5	1	1	1	1	1	1	2	2	20	OARRO30	2		średnie	małe miasto < 500 tys.	w związku	dobry	2
5	5	5	4	5	5	5	5	5	4	3	5	4	4	5	5	5	5	5	5	5	1	1	1	1	1	1	3	1	20	LAJAO04	2	autyzm/zespół Aspergera;F90, F95	wyższe	wieś	zamężna(y)/żonaty(a)	dobry	2
5	5	2	5	5	5	5	5	5	5	1	5	5	5	5	5	5	5	5	5	5	1	1	1	1	1	1	3	1	20	IAEAO02	2	autyzm/zespół Aspergera	podstawowe	duże miasto >500 tys.	singiel	dobry	2
5	5	5	5	5	5	5	5	5	5	1	5	5	5	5	5	5	5	5	5	5	1	1	1	1	1	1	2	1	19	AAUNA17	2		wyższe	duże miasto >500 tys.	w związku	bardzo dobry	2
5	5	5	5	5	5	5	5	5	5	3	5	5	5	5	5	5	5	5	5	5	1	1	1	1	1	1	2	1	18	EAROD18	2	nadwrażliwość słuchową (hyperacusis);Depresja, lęki, obsesja	wyższe	duże miasto >500 tys.	w związku	dobry	2
5	5	5	5	5	5	5	5	5	5	2	5	5	5	5	5	5	5	5	5	5	1	1	1	1	1	1	3	1	18		2		wyższe	duże miasto >500 tys.	w związku	dobry	2
5	5	4	5	5	4	5	5	5	5	5	5	5	5	5	5	5	5	5	4	5	1	1	1	1	1	1	3	1	18		2		średnie	duże miasto >500 tys.	w związku	dobry	2
