# Supplementary material for: Development and Psychometric Properties of MisoQuest—A New Self-Report Questionnaire for Misophonia
Source: Int J Environ Res Public Health. 2020 Mar 10;17(5):1797. doi: 10.3390/ijerph17051797 (PMC7084437; doi:10.3390/ijerph17051797)
Supplement: Supplementary file 1 [file ijerph-17-01797-s001.zip › ijerph-730303-SI/ijerph-730303/file 1/raw_data3_stability.csv]

S1	S2	S3	S4	S5	S6	S7	S8	S9	S10	S11	S12	S13	S14	S15	S16	S17	S18	S19	S20	S21	code
5	5	5	5	4	5	5	5	5	5	2	4	5	5	5	5	5	5	5	4	5	AAWNŁ08
5	4	2	3	3	3	3	4	1	1	2	1	1	1	1	4	4	5	4	1	4	SABGA27
4	5	5	5	5	5	5	5	5	4	1	5	5	5	3	4	5	4	5	4	4	AŁSCA11
5	4	5	5	5	1	3	4	4	2	1	3	4	4	3	5	4	2	4	1	4	AAZE9
4	4	4	1	4	2	2	4	4	1	1	1	1	2	1	2	1	4	5	1	3	AZORA24
5	5	5	5	5	5	5	5	5	4	5	5	5	2	5	5	5	5	5	5	5	AAPNA28
5	5	5	4	5	3	5	5	5	2	1	3	4	5	4	5	4	5	5	5	5	NAAŻŁ1
4	4	4	4	2	2	4	5	5	1	2	3	3	5	1	4	4	1	5	1	4	UASAE04
5	5	4	4	4	4	4	4	4	4	3	3	4	3	3	3	5	3	5	4	4	NASTY7
5	3	3	3	2	2	2	1	4	1	1	3	2	1	2	1	4	4	2	1	3	AKŁNA22
3	4	4	3	4	5	3	5	4	1	5	4	2	4	5	3	3	5	3	2	1	AŁKEI3
5	5	5	3	5	4	5	5	5	5	3	5	3	5	5	5	5	5	5	5	5	RAKLA29
5	5	5	5	5	5	5	5	5	3	1	5	5	5	5	5	5	5	5	5	5	eagry3
5	3	5	5	5	4	5	4	5	5	1	5	5	5	2	5	5	5	5	2	5	MAGAN27
5	4	5	4	4	3	4	5	4	3	1	3	3	4	2	3	4	4	4	3	5	UACRÓ1
5	5	4	5	5	3	5	5	5	5	3	3	5	5	5	5	5	5	5	3	5	AARNR10
2	5	3	4	2	2	4	4	4	2	1	2	2	1	4	4	4	1	2	2	4	YAAED14
5	5	5	5	5	4	5	5	5	5	5	5	5	5	5	5	5	5	5	5	5	Aazai17
5	5	5	1	5	5	5	5	5	1	1	5	1	1	5	5	5	5	5	1	5	NATAI25
5	5	5	5	5	4	5	5	5	4	2	5	5	5	5	5	5	5	5	5	5	AARAA04
5	5	5	3	5	5	5	5	5	5	1	5	3	4	4	5	5	5	5	3	5	EAJND1
5	5	5	5	5	3	5	5	4	5	4	5	5	5	5	5	5	4	5	5	5	OAŁDA25
5	5	3	5	5	2	5	5	5	5	1	5	5	5	5	5	5	5	5	5	5	AAELE17
5	3	2	4	3	2	2	4	2	1	1	4	3	4	4	3	4	5	3	1	1	KRMYR2
1	1	1	1	1	1	1	1	1	1	1	1	1	1	1	1	1	1	1	1	1	utąan22
3	5	3	3	1	1	3	5	2	1	1	2	4	4	5	3	1	4	4	1	3	ABZAY10
3	4	4	3	4	4	4	4	4	3	3	4	3	4	5	3	4	4	5	5	4	EAYLA20
1	4	4	1	1	2	5	3	5	2	1	4	1	3	1	1	5	1	5	1	5	Aacra03
5	4	3	5	5	3	4	5	4	4	4	4	4	4	2	4	4	3	5	3	4	AABNI08
5	5	5	5	5	5	5	5	5	1	3	5	5	5	5	5	5	5	5	5	5	Aalyo16
4	5	5	5	4	2	2	4	5	3	1	3	5	5	5	4	5	5	5	4	5	IAAOR20
5	5	4	5	5	2	5	5	5	5	2	2	5	5	2	5	5	5	5	5	5	Masra23
5	5	5	5	5	5	5	5	5	1	1	1	5	5	1	5	5	1	5	1	5	AABDO23
5	5	5	5	5	5	5	5	5	5	5	5	1	5	5	5	5	2	5	1	5	Iłini8
4	5	4	5	4	4	4	5	4	2	1	4	5	5	3	5	4	5	5	3	4	UTŹZN08
4	4	3	3	4	2	4	4	4	2	1	4	4	4	4	5	4	4	4	2	3	UAYAO7
4	4	4	5	5	3	4	5	4	2	1	5	5	4	5	3	5	5	5	5	5	aabeo23
4	4	5	5	5	5	4	5	3	3	1	2	4	4	1	4	4	4	5	4	4	uzraa9
5	5	2	5	4	4	5	4	5	3	2	5	5	5	5	5	5	5	4	4	4	AALFA29
1	2	3	1	2	1	1	1	1	1	1	5	1	1	3	1	4	1	5	1	1	MAGOA28
3	3	2	3	1	2	1	2	1	2	1	1	2	2	2	2	2	3	2	1	2	AAOYN22
4	5	4	5	5	2	4	5	2	1	1	4	5	5	4	1	5	5	4	5	5	IRRŻR02
5	5	5	5	5	4	5	5	4	4	1	5	4	5	5	5	5	5	5	5	5	DAORY21
5	5	5	5	5	3	5	5	5	5	5	5	5	5	3	5	5	5	5	5	5	NAGAI24
1	1	2	1	1	2	2	1	2	1	2	2	1	1	1	2	1	1	1	1	1	MAGRO25
5	5	5	5	2	5	3	5	3	1	1	5	5	3	1	5	1	2	5	1	2	Ladne14
4	5	5	5	5	5	5	4	5	5	4	5	5	5	5	5	5	5	5	5	5	UAWLB23
2	4	5	4	4	4	4	4	2	2	1	3	3	4	5	3	4	4	4	2	4	RAWEE6
4	5	2	4	5	1	4	5	5	1	1	4	3	5	4	5	5	2	4	1	4	uaęao28
4	4	3	3	2	3	4	2	4	1	1	2	2	3	3	3	4	3	3	1	4	GATLI18
5	3	4	5	5	4	5	5	5	4	2	5	5	5	4	5	5	5	5	4	5	nzżai12
5	5	4	3	5	4	4	5	5	3	1	4	2	5	2	5	5	5	5	2	5	NARAD6
5	5	5	4	4	3	2	4	2	1	1	3	3	3	1	4	5	1	5	1	5	OAENA13
4	4	2	1	2	5	2	4	1	3	1	1	1	1	3	1	4	1	4	1	4	Oamlz15
4	5	5	4	5	3	5	5	5	5	2	2	5	5	5	4	5	5	5	5	5	LAUŻA17
5	5	3	5	5	1	5	5	5	2	1	4	5	5	4	5	5	5	5	5	5	ałboa26
5	5	4	5	5	5	5	5	5	4	1	4	3	4	4	4	5	5	5	3	5	AAERE24
3	4	2	1	1	1	1	1	1	1	1	1	1	1	3	2	2	1	1	1	2	AKAWN27
5	5	5	4	5	4	4	5	5	5	1	4	5	5	5	5	5	5	5	5	5	EAROD18
5	5	5	5	5	5	5	5	5	3	2	5	5	5	4	5	5	5	5	5	5	AALNE13
2	3	2	3	3	3	5	5	5	4	3	3	3	4	3	3	3	3	5	3	4	Aasia24
3	2	3	4	1	3	1	1	1	1	1	1	1	1	1	1	5	1	3	1	3	NAADA10
5	5	5	5	1	1	3	5	4	3	3	5	1	5	4	5	5	4	5	1	5	Oalya5
5	5	5	4	2	2	5	5	5	1	3	5	5	5	5	5	4	4	5	1	4	AATAR22
3	5	5	5	5	4	3	5	4	4	1	4	5	4	5	5	5	3	5	5	5	AADYN17
5	5	5	5	5	5	4	5	4	1	1	2	4	5	4	5	5	5	5	4	5	oaera04
4	3	3	4	4	2	4	4	2	1	1	4	2	4	1	4	5	2	4	5	4	aaclt18
5	4	3	4	2	3	2	5	2	1	1	2	2	5	2	5	4	1	5	1	4	NASAO05
5	5	5	5	3	5	5	5	5	1	1	5	5	5	5	5	5	3	5	5	5	WAEYI3
3	5	5	2	1	5	3	1	4	1	1	5	3	5	5	1	4	5	5	1	5	AADE14
4	5	4	2	5	2	3	4	3	3	3	2	4	4	4	5	5	3	5	4	4	OEŻB24
5	5	5	5	4	4	3	5	3	1	1	3	5	5	2	1	4	5	5	2	4	EALŻA27
5	5	5	1	5	5	5	5	5	5	3	3	1	3	3	5	5	3	5	3	5	laafd03
5	5	5	5	5	5	5	5	5	3	1	4	5	5	5	5	5	5	5	5	5	Marei09
4	4	5	5	5	5	3	5	5	2	4	4	5	4	4	4	4	5	5	5	4	LAREA13
2	3	3	2	1	1	3	3	3	1	1	1	2	4	2	1	1	2	4	1	2	EAAGT28
5	5	3	4	5	5	3	5	3	2	1	4	4	5	3	5	5	4	5	2	4	AAJNR15
3	3	4	4	4	4	5	4	4	2	1	3	2	4	5	4	5	5	5	5	4	IRZAO4
2	1	1	1	1	1	1	1	1	1	1	1	1	2	1	1	1	2	2	1	1	LABRO25
4	5	5	3	1	5	3	5	4	1	1	1	2	5	1	1	4	2	5	1	4	Aanłn8
3	5	3	3	5	4	4	4	4	3	2	2	2	4	3	2	3	3	2	3	2	iagi14
5	5	5	5	5	3	5	5	5	3	2	5	4	4	5	5	5	5	5	4	5	OALŻD25
2	4	2	3	3	2	3	3	3	3	3	4	4	3	4	4	4	3	5	1	5	Oaeia31
4	5	4	2	3	3	2	5	4	1	1	1	2	4	2	5	4	2	5	1	4	LAOOA05
2	3	2	1	2	2	1	5	2	1	1	4	1	2	3	2	3	2	5	1	2	amen31
5	5	5	4	3	4	5	5	5	4	1	3	4	5	4	4	5	5	5	3	4	ZNNAR04
1	5	1	5	5	1	1	1	5	1	1	1	5	5	1	1	1	5	5	5	1	LABŁR15
3	4	2	4	3	3	4	4	4	2	2	4	3	4	4	5	5	4	5	2	5	RAŁIR24
5	4	5	5	5	5	4	5	5	5	3	4	5	5	5	5	5	5	5	4	5	AALŁO3
4	3	3	1	2	3	2	1	2	1	1	1	1	1	2	2	2	2	2	1	2	AAKAG21
2	4	3	3	2	2	1	2	1	1	1	1	1	1	1	1	1	2	1	1	1	AAILE19
5	5	5	1	5	5	5	5	5	5	1	5	1	5	5	5	5	5	5	5	5	aarbd1
5	5	5	5	5	4	5	5	5	5	1	5	5	5	5	5	5	5	5	5	5	NARRN8
5	4	4	4	2	4	3	2	4	4	1	2	2	4	1	5	4	3	4	1	4	AASNE19
5	5	5	3	2	4	5	3	5	1	1	2	2	5	1	4	4	1	5	1	1	AALND4
2	4	4	2	3	2	4	4	4	1	2	2	1	4	2	3	2	2	4	1	4	OAUNN07
1	1	2	1	1	3	2	1	1	1	3	1	1	1	1	1	1	1	1	2	1	aarna30
5	5	3	5	5	4	5	5	5	3	1	4	5	5	4	5	5	5	5	4	5	AATŁI31
2	1	1	1	1	1	1	1	1	1	1	1	1	1	1	2	1	1	1	1	2	UZDRB31
5	5	3	5	5	5	5	5	5	1	1	2	3	3	1	1	5	1	5	3	5	AAENA06
5	5	4	5	5	5	5	5	5	5	4	5	5	5	5	5	5	5	5	5	5	AAKOB06
